# Supplementary material for: Changes in care-seeking for common childhood illnesses in the context of Integrated Community Case Management (iCCM) program implementation in Benishangul Gumuz region of Ethiopia
Source: PLoS One. 2020 Nov 13;15(11):e0242451. doi: 10.1371/journal.pone.0242451 (PMC7665800; doi:10.1371/journal.pone.0242451)
Supplement: S2 Table — (XLSX) [file pone.0242451.s002.xlsx]

## Sheet: Data
Round	Q101_woreda	Q102_kebele	Q107	Q200	Q204	Q205	Q206	Q207	Q208	Q209	Q210	Q212	Q213	Q214	Q215	Q216	Q217	Q218	Q224_1	Q224_2	Q224_3	Q224_4	Q224_5	Q224_6	Q224_7	Q224_8	Q224_9	Q224_10	Q224_11	Q224_12	Q224_13	Q224_14	Q224_15	Q224_16	Q224_17	Q224_18	Q224_19	Q225	Q226_1	Q226_2	Q226_3	Q226_4	Q226_5	Q226_6	Q226_7	Q226_8	Q226_others	Q227	Q228_Size
3	3	9	1	45	2	#NULL!	#NULL!	2	1	1	2	1100	6	1	1	1	1	4	0	0	0	0	0	0	0	0	0	0	0	0	0	0	0	0	0	0	0	1	0	0	0	0	0	3	0	6	0	1	1
1	3	9	1	40	2	#NULL!	#NULL!	2	2	1	2	500	8	1	1	1	1	4	0	0	0	0	1	0	0	1	0	1	0	0	0	0	1	0	0	0	0	1	0	0	0	1	0	0	0	5	0	1	1
1	7	25	1	28	2	#NULL!	#NULL!	2	2	1	2	0	7	1	3	1	1	9	0	1	1	0	0	0	0	0	1	1	0	0	0	0	1	0	0	0	0	1	0	0	0	1	0	3	0	5	0	1	2
1	6	21	1	27	2	#NULL!	#NULL!	8	2	1	8	400	4	1	1	1	0	4	0	0	0	0	1	0	0	0	0	0	0	0	0	0	1	0	0	0	0	1	0	0	0	0	0	0	0	1	0	1	0.25
1	5	18	1	24	1	1	7	1	2	1	7	237	3	1	3	1	0	4	1	1	1	1	1	0	0	1	1	1	0	0	0	0	1	0	0	0	0	1	0	0	0	0	0	0	0	3	0	1	0.5
1	5	18	1	23	1	1	9	2	2	1	88	0	7	1	1	1	0	4	0	0	0	0	1	0	0	1	1	1	0	0	0	0	1	0	0	0	0	2	0	0	0	0	0	0	0	0	0	1	1.5
1	3	12	1	32	2	#NULL!	#NULL!	2	2	1	6	2000	6	1	1	1	1	3	0	0	1	0	1	0	0	0	1	1	0	0	0	0	1	0	0	0	0	1	0	0	0	0	0	8	0	6	0	1	1
1	3	12	1	22	1	1	8	2	2	1	2	0	4	1	3	1	1	3	1	0	1	0	1	0	0	0	1	1	0	0	0	0	1	0	0	0	0	1	0	0	0	0	0	0	0	2	0	1	0.5
2	2	5	1	27	1	1	1	5	1	1	7	9000	5	1	3	1	1	3	1	0	1	0	1	0	0	0	0	1	0	0	0	0	1	0	0	0	0	1	3	0	0	0	0	0	0	10	0	2	0
1	4	14	2	24	2	#NULL!	#NULL!	8	1	1	8	400	4	1	1	1	0	4	0	0	0	0	0	0	0	1	1	0	0	0	0	0	0	0	0	0	0	1	0	0	0	0	0	0	0	6	0	1	0.5
3	4	14	1	25	1	1	7	5	1	1	5	1000	5	1	1	1	0	4	1	0	0	1	1	0	1	1	1	1	0	0	0	0	0	0	0	0	0	2	0	0	0	0	0	0	0	0	0	2	0
2	5	19	1	28	2	#NULL!	#NULL!	2	1	1	2	2000	5	1	3	1	1	7	0	1	1	0	1	0	0	1	1	1	0	0	0	0	1	0	0	0	0	1	0	0	0	2	0	0	7	12	0	1	2
2	5	18	1	21	1	1	7	2	1	1	2	1800	4	1	1	1	0	9	0	0	0	0	0	0	0	1	1	1	0	0	0	0	1	0	0	0	0	1	0	0	0	0	0	0	2	8	0	1	2
1	7	25	1	31	2	#NULL!	#NULL!	2	2	1	2	0	9	1	1	1	0	9	0	0	0	0	0	0	0	0	1	0	0	0	0	0	0	0	0	0	0	1	0	0	0	0	0	2	0	2	0	1	5
1	5	20	1	30	2	#NULL!	#NULL!	1	2	1	2	800	6	1	1	1	0	4	0	1	1	0	1	0	0	1	0	0	0	0	0	0	0	0	0	0	0	1	0	0	0	3	0	6	0	10	0	1	1.5
1	3	9	1	28	2	#NULL!	#NULL!	2	2	1	2	1100	10	1	1	1	2	4	0	0	1	0	1	0	0	1	0	1	0	0	0	0	1	0	0	0	0	1	0	0	0	0	0	5	0	10	0	1	2.5
2	1	2	1	28	1	1	4	1	1	1	2	3600	6	1	1	1	0	4	0	0	0	0	1	0	0	0	0	0	0	0	0	0	1	1	0	0	0	1	7	0	0	0	0	7	4	6	0	1	1
1	5	20	1	28	1	1	4	2	2	1	2	0	4	1	1	1	0	4	0	0	0	0	0	0	0	0	0	0	0	0	0	0	0	0	0	0	0	2	0	0	0	0	0	0	0	0	0	1	1
1	7	25	1	27	1	2	#NULL!	2	2	1	2	0	6	1	3	1	1	9	0	1	0	0	0	0	0	0	1	0	0	0	1	0	0	0	0	0	0	1	0	0	0	1	0	0	0	10	0	1	2
1	7	26	1	25	1	1	3	8	2	1	2	0	3	1	1	1	1	4	0	0	1	0	1	0	0	0	0	0	0	0	0	0	1	0	0	0	0	1	1	0	0	0	0	0	0	0	0	1	0.5
2	4	16	1	24	2	#NULL!	#NULL!	8	1	1	8	1400	5	1	1	1	0	4	1	0	0	0	1	0	0	0	1	1	0	0	0	0	0	1	0	0	0	1	0	0	0	1	0	6	0	5	0	1	1
2	5	20	1	21	1	1	8	2	2	1	2	0	3	1	1	1	0	4	0	0	1	0	1	0	0	1	1	1	0	0	0	0	1	0	0	0	0	1	0	0	0	0	0	4	0	6	0	1	3
1	2	7	1	19	1	1	8	1	2	1	2	600	3	1	3	1	1	4	0	0	0	0	1	0	0	1	1	0	0	0	0	0	1	0	0	1	0	1	2	0	0	1	0	0	0	0	0	1	2
2	3	12	1	35	2	#NULL!	#NULL!	2	2	1	2	0	8	1	1	1	1	3	1	1	0	0	1	0	0	1	1	1	0	0	0	0	0	1	0	0	0	1	0	0	0	0	0	2	0	4	0	1	0.25
2	5	18	1	20	1	1	8	2	1	1	2	800	3	1	1	1	0	9	0	1	1	0	1	0	0	1	0	1	0	0	0	0	1	0	0	0	0	1	0	0	0	0	0	0	0	5	0	1	1
3	1	3	1	29	1	2	#NULL!	1	2	1	2	900	7	1	1	1	1	4	0	0	1	0	0	0	0	1	1	1	0	0	0	0	1	0	0	0	0	1	0	0	0	0	0	0	7	3	0	#NULL!	4.5
2	3	11	1	22	1	1	6	2	1	1	2	600	5	1	1	1	0	4	0	1	0	0	1	0	0	0	0	1	0	0	0	0	0	1	0	0	0	1	0	0	0	0	0	4	0	4	0	1	1.5
1	1	1	1	20	2	#NULL!	#NULL!	2	2	1	2	150	3	1	1	1	0	4	0	0	0	0	1	0	0	0	0	0	0	0	0	0	0	0	0	0	0	1	0	0	0	0	0	2	0	1	0	1	0.5
3	1	4	1	17	1	1	5	2	1	1	2	1200	3	1	1	1	0	9	0	0	0	0	1	0	0	0	0	1	0	0	0	1	1	0	0	0	0	1	3	0	0	0	0	0	0	3	0	1	1
3	1	2	1	31	2	#NULL!	#NULL!	1	2	1	2	0	7	1	3	1	1	4	0	1	1	0	1	0	0	1	1	1	0	0	0	1	0	0	0	0	0	1	4	0	0	1	0	0	0	15	0	1	1
3	2	5	1	26	2	#NULL!	#NULL!	2	1	1	2	200	4	1	3	1	0	3	1	0	0	0	1	0	0	0	1	1	0	0	0	0	1	0	0	0	0	1	0	0	0	0	0	0	0	7	0	1	3
1	7	27	1	45	2	#NULL!	#NULL!	8	2	1	2	0	8	1	1	1	1	4	0	0	0	0	0	0	0	0	0	0	0	0	0	0	1	0	0	0	0	1	0	0	0	0	0	5	0	12	0	1	7
2	3	9	1	45	2	#NULL!	#NULL!	1	1	1	2	100	8	1	1	1	0	4	0	0	0	0	0	0	0	0	0	0	0	0	0	0	1	0	0	0	0	1	0	0	0	0	0	6	0	4	0	1	3
2	7	28	1	36	2	#NULL!	#NULL!	1	2	1	2	0	7	1	3	1	1	8	0	0	0	0	1	0	0	0	1	0	0	0	0	0	0	0	0	0	0	1	0	0	0	0	0	4	0	0	0	1	2
2	1	4	1	36	2	#NULL!	#NULL!	2	1	1	2	400	6	1	1	1	0	4	1	0	0	0	0	0	0	0	0	0	0	0	0	0	0	1	0	0	0	1	0	0	0	0	0	2	0	2	0	1	1.5
2	1	3	1	35	2	#NULL!	#NULL!	2	2	1	2	300	9	1	1	1	0	4	0	0	0	0	1	0	0	0	0	0	0	0	0	0	0	1	0	0	0	1	0	0	0	0	2	0	0	0	0	1	2.5
1	1	1	1	33	2	#NULL!	#NULL!	1	2	1	2	0	7	1	1	1	0	4	0	0	0	0	1	0	0	0	1	0	0	0	0	0	1	0	0	0	0	2	0	0	0	0	0	0	0	0	0	1	0.5
2	1	2	1	32	1	1	4	1	1	1	2	500	4	1	1	1	0	4	0	0	0	0	1	0	0	0	0	0	0	0	0	0	0	0	0	0	0	1	0	0	0	0	0	3	0	0	0	1	2.5
1	7	28	1	32	2	#NULL!	#NULL!	2	2	1	2	0	5	1	1	1	0	4	0	0	0	0	0	0	0	0	0	0	0	0	0	0	0	0	0	0	0	1	0	0	0	0	0	0	0	9	0	1	2
1	3	9	1	32	2	#NULL!	#NULL!	2	1	1	2	14000	7	1	1	1	1	4	0	1	1	0	0	0	0	1	1	1	0	0	0	0	1	0	0	0	0	1	0	0	0	0	0	0	0	20	0	1	2
2	5	18	1	27	1	1	6	2	1	1	2	1000	3	1	1	1	0	9	0	1	1	0	1	0	0	1	0	1	0	0	0	0	1	0	0	0	0	1	0	0	0	1	0	0	0	0	0	1	2
2	1	4	1	27	2	#NULL!	#NULL!	1	1	1	2	600	8	1	1	1	0	9	0	0	0	0	0	0	0	0	0	1	0	0	0	0	0	0	0	0	0	1	1	0	0	0	0	4	0	0	0	1	1
1	7	28	1	26	2	#NULL!	#NULL!	2	2	1	2	0	6	1	1	1	0	4	0	0	0	0	0	0	0	0	0	0	0	0	0	0	0	0	0	0	0	1	0	0	0	0	0	0	0	10	0	1	3
2	5	18	1	26	1	1	3	2	2	1	2	1200	8	1	1	1	0	9	0	0	1	0	1	0	0	0	1	1	0	0	0	0	1	0	0	0	0	1	0	0	0	1	0	25	0	16	0	1	4
1	7	28	1	26	2	#NULL!	#NULL!	2	2	1	2	0	8	1	1	1	0	4	0	0	0	0	0	0	0	0	0	0	0	0	0	0	0	0	0	0	0	2	0	0	0	0	0	0	0	0	0	1	2
2	3	9	1	25	1	1	4	1	1	3	#NULL!	100	4	1	1	1	0	4	0	0	0	0	1	0	0	0	0	1	0	0	0	0	0	0	0	0	0	1	0	0	0	0	0	2	0	7	0	1	0.25
2	1	2	1	25	2	#NULL!	#NULL!	2	2	1	2	200	7	1	1	1	0	4	0	0	0	0	0	0	0	0	0	0	0	0	0	0	0	0	0	0	0	1	0	0	0	0	0	0	0	7	0	1	0.5
2	5	20	1	24	1	1	8	2	2	1	7	3000	4	1	1	1	0	4	0	0	0	0	1	0	0	1	1	1	0	0	0	0	1	0	0	0	0	1	0	0	0	0	0	0	0	12	0	1	0.5
2	1	2	1	23	2	#NULL!	#NULL!	1	1	1	2	600	5	1	1	1	0	4	0	0	0	0	0	0	0	0	0	0	0	0	0	0	0	1	0	0	0	1	0	0	0	1	0	8	0	1	0	1	1.5
1	5	17	1	22	2	#NULL!	#NULL!	2	2	1	88	0	4	1	1	1	0	4	0	0	0	0	0	0	0	1	0	1	0	0	0	0	1	0	0	0	0	2	0	0	0	0	0	0	0	0	0	1	0.5
3	1	2	1	20	1	1	5	2	2	1	2	1050	4	1	1	1	0	4	0	0	0	0	1	0	0	0	0	0	0	0	0	0	1	0	0	0	0	1	0	0	0	0	0	1	0	4	0	1	0.5
2	3	10	1	17	1	1	6	1	2	1	2	0	4	1	1	1	0	4	0	0	0	0	0	0	0	0	0	1	0	0	0	0	0	0	0	0	0	1	0	0	0	0	0	0	0	5	0	1	0.25
2	2	8	2	70	2	#NULL!	#NULL!	2	1	1	2	400	3	1	3	1	1	4	1	0	0	0	0	0	0	0	1	1	0	0	0	0	1	1	0	0	0	1	5	0	0	0	0	0	0	6	0	1	1
1	4	15	1	51	2	#NULL!	#NULL!	8	1	1	2	200	4	1	3	1	0	4	1	0	1	1	1	0	0	1	1	1	0	0	0	0	1	0	0	0	0	1	0	0	0	0	0	3	2	2	0	1	2
3	3	9	1	50	2	#NULL!	#NULL!	2	1	1	2	3000	8	1	1	1	0	4	0	0	0	0	0	0	0	0	0	0	0	0	0	1	1	0	0	0	0	1	0	0	0	0	0	2	0	5	0	1	2
3	3	10	1	45	2	#NULL!	#NULL!	1	1	1	2	98	10	1	1	1	0	3	0	0	0	0	0	0	0	0	0	1	0	0	0	1	1	0	0	0	0	1	5	0	0	1	0	0	0	10	0	1	0.5
2	2	7	1	44	2	#NULL!	#NULL!	2	2	1	2	0	5	1	1	1	0	4	0	1	1	0	1	0	0	0	0	1	0	0	0	0	1	1	0	0	0	1	2	0	0	0	0	0	3	0	0	1	0.75
1	3	11	1	42	2	#NULL!	#NULL!	2	1	1	2	700	10	1	1	1	1	4	1	0	1	0	1	0	0	1	1	1	0	0	0	0	1	0	0	0	0	1	0	0	0	0	0	4	0	8	0	1	0.5
1	3	11	1	42	2	#NULL!	#NULL!	2	1	2	#NULL!	800	9	1	3	1	1	4	0	1	0	0	0	0	0	1	1	1	0	0	0	0	1	0	0	0	0	1	0	0	0	0	0	2	0	4	0	1	0.5
1	1	1	1	41	2	#NULL!	#NULL!	2	2	1	2	500	6	1	1	1	0	4	0	1	1	0	1	0	0	0	0	0	0	0	0	0	1	0	0	0	0	1	0	0	0	0	0	4	0	0	0	1	1.5
1	6	23	1	40	2	#NULL!	#NULL!	8	1	1	2	15000	8	1	1	1	0	9	0	0	0	0	1	0	0	1	1	1	1	0	0	0	1	0	0	0	0	1	0	0	0	4	0	15	0	15	0	1	1
1	4	13	1	40	2	#NULL!	#NULL!	8	1	1	8	6000	5	1	3	2	3	4	0	1	1	0	0	0	0	1	1	1	0	0	0	0	1	0	1	0	0	1	0	0	0	0	0	7	0	11	0	1	0.25
2	7	27	1	40	2	#NULL!	#NULL!	8	1	1	2	140	7	1	1	1	1	4	0	0	0	1	0	0	0	0	0	0	0	0	0	1	0	0	0	0	0	1	0	0	0	0	0	7	0	4	0	1	1
1	5	19	1	40	2	#NULL!	#NULL!	1	2	1	2	0	6	1	3	1	4	4	0	1	1	0	1	0	0	1	1	0	0	0	0	0	1	0	0	0	0	1	0	0	0	3	0	24	0	1	0	1	3
2	1	2	1	40	2	#NULL!	#NULL!	1	1	1	2	2700	7	1	1	1	0	4	0	1	0	0	1	0	0	0	0	0	0	0	0	0	0	0	0	0	0	1	0	0	0	0	0	0	5	0	0	1	1.5
1	2	5	1	40	2	#NULL!	#NULL!	1	2	3	#NULL!	300	8	1	3	1	2	3	0	0	0	0	1	0	0	0	0	0	0	0	0	0	0	0	0	0	0	2	0	0	0	0	0	0	0	0	0	2	0
1	5	19	1	39	2	#NULL!	#NULL!	1	2	1	2	0	10	1	1	1	1	4	0	0	1	0	1	0	1	1	0	0	0	0	0	0	1	0	0	0	0	1	0	0	0	0	0	4	0	3	0	1	3
1	5	18	1	39	2	#NULL!	#NULL!	1	1	1	2	500	10	1	1	1	1	4	0	1	1	0	0	0	0	0	0	0	0	0	0	0	0	0	0	0	0	2	0	0	0	0	0	0	0	0	0	1	2
3	2	8	1	39	2	#NULL!	#NULL!	1	2	1	2	1000	6	1	3	1	1	4	1	0	0	1	1	0	0	1	1	1	0	0	0	0	1	0	0	0	0	1	3	0	0	1	0	0	0	5	0	1	0.1
1	6	23	1	38	2	#NULL!	#NULL!	8	1	1	2	2100	7	1	3	1	1	9	0	0	0	0	0	0	0	1	1	1	0	0	0	0	1	0	0	0	0	1	0	0	0	2	0	5	18	24	0	1	2.2
2	5	18	1	38	2	#NULL!	#NULL!	2	1	1	2	5000	10	1	3	1	1	8	0	1	1	0	1	0	0	1	1	1	0	0	0	0	1	0	0	0	0	1	0	0	0	0	0	10	0	9	0	1	4
2	1	4	1	38	2	#NULL!	#NULL!	1	2	1	6	600	7	1	3	1	3	4	1	1	1	0	1	0	0	0	1	1	0	0	0	0	1	0	0	1	0	1	4	0	0	0	0	2	0	0	0	1	3.5
1	5	18	1	38	2	#NULL!	#NULL!	1	1	1	2	1500	9	1	1	1	1	4	0	1	1	0	0	0	0	1	1	0	0	0	0	0	1	0	0	0	0	1	0	0	0	3	0	10	0	15	0	1	5
1	6	21	1	38	2	#NULL!	#NULL!	1	2	1	8	320	6	1	1	1	1	4	0	1	0	0	0	0	0	1	1	0	0	0	0	0	1	0	0	0	0	1	0	0	0	0	0	5	0	12	0	1	1
2	1	4	1	38	2	#NULL!	#NULL!	2	2	1	2	800	9	1	1	1	1	9	0	1	0	0	1	0	0	1	1	1	0	0	0	0	1	1	0	0	0	1	2	0	0	1	1	0	0	1	0	1	1
1	3	11	1	38	2	#NULL!	#NULL!	2	1	1	2	450	6	1	1	1	1	4	1	1	1	0	1	0	0	0	0	1	0	0	0	0	1	0	0	0	0	1	0	0	0	0	0	0	0	7	0	1	2
3	1	1	1	37	2	#NULL!	#NULL!	1	2	1	2	2500	7	1	1	1	1	4	0	1	1	0	1	0	0	1	1	1	0	0	0	1	1	0	0	0	0	1	2	0	0	0	0	10	0	14	0	1	4.5
1	3	11	1	37	1	1	4	2	1	1	2	2000	7	1	2	1	1	4	0	1	1	0	1	0	0	1	1	1	0	0	0	0	1	0	0	0	0	1	0	0	0	0	0	6	0	7	0	1	2
1	5	20	1	37	2	#NULL!	#NULL!	1	2	1	2	0	8	1	1	1	1	4	0	0	0	0	0	0	0	0	0	0	0	0	0	0	1	0	0	0	0	1	0	0	0	0	0	0	0	16	0	1	0.75
3	4	13	1	37	2	#NULL!	#NULL!	1	1	1	2	1400	7	1	1	1	0	4	0	0	1	0	1	0	0	1	1	1	0	0	0	0	1	0	0	0	0	1	0	0	0	0	0	0	0	7	0	1	1
2	7	26	1	37	2	#NULL!	#NULL!	2	2	1	2	0	5	1	3	1	1	4	0	0	1	0	1	0	0	0	0	0	0	0	0	0	1	0	0	0	0	1	1	0	0	0	0	0	0	13	0	1	0.5
1	6	23	1	36	2	#NULL!	#NULL!	8	1	1	2	4500	9	1	1	1	0	9	0	1	1	0	1	0	0	1	1	1	0	0	0	0	1	0	0	0	0	1	0	0	0	0	0	10	0	2	0	1	2
1	6	21	1	36	2	#NULL!	#NULL!	8	1	1	2	670	9	1	1	1	1	4	0	1	1	0	0	0	0	1	1	0	0	0	0	0	1	0	0	0	0	1	0	0	0	3	0	0	0	10	0	1	2
1	3	10	1	36	2	#NULL!	#NULL!	2	1	1	2	500	8	1	1	1	1	4	0	0	0	0	1	0	0	1	0	1	0	0	0	0	1	0	0	0	0	1	0	0	0	1	0	2	0	7	0	1	1
3	2	7	1	36	2	#NULL!	#NULL!	2	2	1	2	14000	7	1	1	1	0	4	0	0	0	0	0	1	0	0	0	0	1	0	0	0	0	1	0	0	0	1	0	0	0	0	0	0	0	7	0	1	0.25
1	6	24	1	35	2	#NULL!	#NULL!	8	2	3	#NULL!	0	6	1	1	1	0	4	0	0	0	0	0	0	0	0	1	0	0	0	0	0	0	0	0	0	0	2	0	0	0	0	0	0	0	0	0	2	0
1	6	24	1	35	2	#NULL!	#NULL!	8	1	1	8	4200	8	1	1	1	1	4	0	0	0	0	0	0	0	1	1	0	0	0	0	0	1	0	0	0	0	1	0	0	0	0	0	3	0	3	0	1	2
1	7	25	1	35	2	#NULL!	#NULL!	2	2	1	8	29750	9	1	1	1	1	9	0	1	1	0	1	0	0	1	1	1	0	0	0	0	1	0	0	0	0	1	0	0	0	1	0	5	0	0	0	1	2
2	5	19	1	35	2	#NULL!	#NULL!	2	1	1	2	1890	8	1	1	1	0	7	0	0	0	0	1	0	0	1	1	1	0	0	0	0	1	0	0	0	0	1	0	0	0	0	0	5	1	20	0	1	3
2	6	24	1	35	2	#NULL!	#NULL!	1	2	1	2	2000	8	1	1	1	0	4	0	0	0	0	1	0	0	1	1	1	0	0	0	0	1	0	0	0	0	1	0	0	0	2	0	1	0	4	0	1	1
1	3	10	1	35	2	#NULL!	#NULL!	2	1	1	2	300	7	1	1	1	1	4	0	1	0	0	1	0	0	0	0	0	0	0	0	0	1	0	0	0	0	1	0	0	0	0	0	2	0	0	0	1	2
2	7	27	1	35	2	#NULL!	#NULL!	1	2	1	2	500	4	1	1	1	1	4	0	0	0	0	0	0	0	0	0	0	0	0	0	0	1	0	0	0	0	1	1	0	0	0	0	0	0	5	0	1	3
1	3	9	1	35	2	#NULL!	#NULL!	2	1	1	2	450	6	1	1	1	1	4	0	0	0	0	0	0	0	1	0	1	0	0	0	0	1	0	0	0	0	1	0	0	0	4	0	6	0	20	0	1	1.5
2	1	4	1	35	2	#NULL!	#NULL!	2	1	1	7	1600	9	1	3	1	3	4	1	0	0	0	1	0	0	1	1	1	0	0	0	0	0	1	1	0	0	1	0	0	0	0	0	4	0	7	0	1	2
2	1	4	1	35	1	1	6	1	2	1	6	3000	5	1	1	1	1	4	0	0	0	0	1	0	0	0	0	1	0	0	0	0	0	0	1	0	0	1	4	0	0	1	0	3	0	8	0	1	4
3	2	6	1	35	2	#NULL!	#NULL!	2	1	1	2	3100	7	1	3	1	2	3	1	0	0	0	1	0	0	0	0	1	0	0	0	1	1	0	0	0	0	1	3	0	0	0	0	0	0	0	0	1	1
2	2	7	1	35	1	1	7	1	2	1	2	3000	6	1	3	1	1	4	0	0	0	0	1	0	0	1	1	1	0	0	0	0	1	1	0	0	0	1	3	0	0	0	0	0	0	5	0	1	1.5
1	6	21	1	34	2	#NULL!	#NULL!	8	1	1	2	440	10	1	1	1	1	4	0	1	1	0	1	0	0	0	0	0	0	0	0	0	1	0	0	0	0	1	0	0	0	1	0	0	5	0	0	1	2
1	3	12	1	34	2	#NULL!	#NULL!	2	2	1	2	355	7	1	1	1	1	3	0	0	0	0	0	0	0	0	1	0	0	0	1	0	0	0	0	0	0	2	0	0	0	0	0	0	0	0	0	1	2
2	1	4	1	34	2	#NULL!	#NULL!	2	1	1	2	500	9	1	1	1	0	9	0	0	0	0	0	0	0	0	0	0	0	0	0	0	0	0	0	0	0	1	0	0	0	0	0	0	0	1	0	1	1.5
3	2	8	1	34	2	#NULL!	#NULL!	2	1	1	2	2700	6	1	1	1	0	8	0	0	0	0	1	0	0	0	0	1	0	0	0	0	1	0	0	0	0	1	6	0	0	0	0	0	2	6	0	1	1
3	1	4	1	34	2	#NULL!	#NULL!	2	2	1	2	2500	9	1	3	1	3	9	0	0	1	0	1	0	0	1	1	1	0	0	0	1	1	0	0	0	0	1	5	0	6	1	0	3	0	2	0	1	2
1	4	14	2	33	2	#NULL!	#NULL!	8	2	1	8	0	6	1	1	1	0	4	0	1	0	0	0	0	0	1	1	0	0	0	0	0	0	0	0	0	0	1	0	0	0	0	0	0	0	9	0	2	0
1	3	12	1	33	2	#NULL!	#NULL!	2	1	1	2	4500	2	1	3	1	1	3	1	1	0	1	1	0	0	1	1	1	0	0	0	0	1	0	0	0	0	1	0	0	0	0	0	0	0	10	0	1	2
1	5	20	1	33	2	#NULL!	#NULL!	1	2	1	2	0	8	1	1	1	0	4	0	1	0	0	1	0	0	1	1	0	0	0	0	0	1	0	0	0	0	1	1	0	0	0	0	4	5	2	0	1	3
3	2	7	1	33	2	#NULL!	#NULL!	2	1	1	2	3500	8	1	1	1	1	4	0	0	0	0	1	0	0	1	1	1	0	0	0	1	1	0	0	1	0	1	10	0	0	1	0	0	0	4	0	1	4
1	6	21	1	32	2	#NULL!	#NULL!	8	1	1	8	560	8	1	1	1	1	4	0	0	1	0	1	0	0	1	1	0	0	0	0	0	0	0	0	0	0	1	0	0	0	3	0	6	0	3	0	1	3
1	3	9	1	32	2	#NULL!	#NULL!	2	1	1	2	300	6	1	1	1	1	4	0	1	1	0	1	0	0	1	0	1	0	0	0	0	1	0	0	0	0	1	0	0	0	0	0	3	0	3	0	1	1
2	7	27	1	32	2	#NULL!	#NULL!	2	2	1	2	300	8	1	1	1	0	4	0	1	0	0	0	0	0	0	0	0	0	0	0	0	0	0	0	0	0	1	0	0	0	0	0	0	0	2	0	1	3
3	2	5	1	32	1	1	15	7	1	1	7	6800	5	1	3	1	2	2	1	0	0	1	1	0	1	1	1	1	0	0	0	1	1	0	0	0	0	1	0	0	0	0	0	0	0	25	0	2	0
2	2	7	1	32	2	#NULL!	#NULL!	2	2	1	2	680	7	1	3	1	1	4	0	0	0	0	1	0	0	1	1	1	0	0	0	0	1	1	0	0	0	1	3	0	0	0	0	3	0	1	0	1	3
2	2	8	1	32	2	#NULL!	#NULL!	1	1	1	2	1100	10	1	3	1	2	4	1	0	1	1	1	0	0	1	1	1	0	0	0	0	0	1	0	0	0	1	8	0	0	2	0	2	0	2	0	1	4
3	2	5	1	32	2	#NULL!	#NULL!	5	1	1	2	300	4	1	3	1	2	2	1	0	0	1	1	0	0	1	1	1	0	0	0	0	1	0	0	0	0	1	3	0	0	0	0	10	0	5	0	2	0
2	5	19	1	31	2	#NULL!	#NULL!	2	2	1	2	1200	6	1	1	1	0	7	0	0	0	0	1	0	0	1	1	1	0	0	0	0	1	0	0	0	0	1	0	0	0	0	0	13	2	2	0	1	2
1	6	21	1	31	2	#NULL!	#NULL!	1	2	1	2	0	5	1	1	1	0	4	0	0	1	1	0	0	0	0	1	0	0	0	0	0	0	0	0	0	0	1	0	0	0	2	0	2	0	4	0	1	2
1	5	19	1	31	2	#NULL!	#NULL!	1	2	1	2	400	10	1	1	1	2	4	0	1	1	0	1	0	0	0	0	0	0	0	0	0	1	0	0	0	0	1	0	0	0	0	0	7	0	12	0	1	5
2	3	12	1	30	1	1	7	7	1	1	7	3300	8	1	3	1	2	3	1	0	1	1	1	0	0	1	1	1	0	0	0	0	0	1	0	0	0	1	0	0	0	0	0	8	0	6	0	1	1
1	4	15	1	30	2	#NULL!	#NULL!	8	1	1	2	460	6	1	1	1	1	4	0	0	1	0	1	0	0	1	1	1	0	0	0	0	1	0	0	0	0	1	0	0	0	0	0	15	0	2	0	1	1
1	4	15	1	30	2	#NULL!	#NULL!	8	1	1	8	1400	5	1	1	1	1	4	0	0	1	0	1	0	0	1	1	1	0	0	0	0	1	0	0	0	0	1	0	0	0	0	0	0	0	12	0	1	1
2	1	1	1	30	2	#NULL!	#NULL!	1	2	1	2	98	6	1	1	1	1	4	0	0	1	0	0	0	0	1	1	1	0	0	1	0	1	1	0	0	0	1	0	0	0	0	0	4	0	0	0	1	1
2	3	11	1	30	2	#NULL!	#NULL!	1	2	1	2	0	6	1	1	1	1	4	0	0	1	0	1	0	0	0	0	1	0	0	0	0	0	1	0	0	0	1	0	0	0	0	0	2	0	0	0	1	2
1	6	24	1	30	2	#NULL!	#NULL!	1	2	1	8	500	6	1	1	1	0	4	0	0	1	0	1	0	0	1	1	1	0	0	0	0	1	0	0	0	0	1	0	0	0	0	0	2	0	14	0	1	0.05
2	1	2	1	30	1	1	5	2	2	1	2	500	6	1	1	1	0	4	0	0	0	0	1	0	0	0	0	0	0	0	0	0	0	0	0	0	0	1	0	0	0	0	0	3	0	6	0	1	1.5
2	1	3	1	30	2	#NULL!	#NULL!	2	1	1	7	2300	4	1	3	1	0	4	0	0	0	0	1	0	0	1	1	1	0	0	0	0	0	1	0	0	0	1	0	0	0	0	0	0	0	1	0	1	2
3	2	7	1	30	1	1	9	1	2	1	3	3000	4	1	3	1	1	4	1	0	0	0	1	0	0	1	1	1	0	0	0	1	1	0	0	0	0	1	0	0	0	0	0	0	0	4	0	1	0.5
3	1	4	1	30	2	#NULL!	#NULL!	2	1	1	7	2200	10	1	3	1	2	7	0	0	1	0	1	0	0	1	1	1	0	0	0	1	1	0	0	0	0	1	8	0	0	0	0	0	0	12	0	1	3
3	2	5	1	30	1	1	10	1	2	1	7	4000	5	1	3	1	1	2	1	0	1	1	1	0	0	1	1	1	0	0	0	0	1	0	0	0	0	1	0	0	0	0	0	0	0	1	0	1	1
3	3	9	1	29	2	#NULL!	#NULL!	2	1	1	2	800	4	1	1	1	0	4	0	0	1	0	1	0	0	0	0	0	0	0	0	1	1	0	0	0	0	1	0	0	0	0	0	0	0	1	0	1	2
3	1	4	1	29	2	#NULL!	#NULL!	5	2	1	4	2500	5	1	3	1	2	8	1	0	1	0	1	0	0	1	1	1	0	0	0	0	1	0	0	0	0	1	0	0	0	0	0	0	0	2	0	2	0
1	2	7	1	29	1	1	5	1	1	1	2	250	4	1	1	1	1	4	0	0	0	0	1	0	0	1	1	0	0	0	0	0	1	0	0	0	0	1	5	0	0	0	0	0	0	0	0	1	1
1	2	7	1	29	1	1	10	1	1	1	7	2000	3	1	3	1	1	4	0	0	0	1	1	0	0	1	1	1	0	0	0	0	0	0	0	0	0	2	0	0	0	0	0	0	0	0	0	2	0
2	2	8	1	29	2	#NULL!	#NULL!	1	2	1	2	400	6	1	3	1	2	4	1	0	0	1	1	0	0	1	1	1	0	0	1	0	0	1	0	0	1	1	3	0	0	1	0	0	0	1	0	1	0.5
2	6	23	1	28	2	#NULL!	#NULL!	8	1	1	7	1400	6	1	1	1	0	9	0	0	0	0	0	0	0	1	1	1	0	0	0	0	0	1	0	0	0	1	0	0	0	0	0	5	0	0	0	2	0
2	5	17	1	28	1	1	4	2	2	1	7	2800	7	1	1	1	0	4	0	0	0	0	1	0	0	0	0	1	0	0	0	0	1	0	0	0	0	1	0	0	0	0	0	0	0	10	0	1	1.25
1	5	18	1	28	2	#NULL!	#NULL!	1	1	1	5	800	6	1	1	1	0	4	0	1	0	0	1	0	0	1	1	0	0	0	0	0	0	0	0	0	0	1	0	0	0	5	0	0	0	0	0	1	5
2	3	10	1	28	2	#NULL!	#NULL!	1	1	1	8	1500	6	1	3	1	2	4	0	1	0	0	1	0	0	1	1	1	0	0	0	1	1	0	0	0	0	2	0	0	0	0	0	0	0	0	0	1	1
1	5	18	1	28	2	#NULL!	#NULL!	2	2	1	2	0	8	1	1	1	0	4	0	1	1	0	1	0	0	1	1	0	0	0	0	0	1	0	0	0	0	1	0	0	0	0	0	3	0	5	0	1	2
1	7	28	1	28	2	#NULL!	#NULL!	2	2	1	2	0	9	1	1	1	1	4	0	0	0	0	1	0	0	0	0	0	0	0	0	0	1	0	0	0	0	1	0	0	0	0	0	3	0	0	0	1	3
2	5	20	1	28	2	#NULL!	#NULL!	2	2	1	2	0	7	1	3	1	1	4	0	1	1	0	1	0	0	1	1	0	0	0	0	0	0	0	0	0	0	1	0	0	0	2	0	3	0	0	0	1	2.5
1	4	13	1	27	2	#NULL!	#NULL!	8	1	1	8	50	5	1	3	88	1	4	0	0	0	0	0	0	0	0	1	1	0	0	0	0	1	0	1	0	0	2	0	0	0	0	0	0	0	0	0	2	0
1	4	14	2	27	2	#NULL!	#NULL!	8	1	1	8	600	6	1	1	1	0	4	0	1	0	0	1	0	0	1	1	1	0	0	0	0	1	0	0	0	0	1	0	0	0	0	0	5	0	0	0	1	3
1	5	19	1	27	2	#NULL!	#NULL!	1	2	1	2	0	8	1	3	1	2	4	0	0	0	0	0	0	0	0	0	0	0	0	0	0	1	0	0	0	0	1	0	0	0	0	0	0	0	8	0	1	2
1	5	19	1	27	1	1	4	2	2	3	#NULL!	0	5	1	1	1	0	4	0	0	0	0	0	0	0	1	1	1	0	0	0	0	0	0	0	0	0	2	0	0	0	0	0	0	0	0	0	1	2
2	6	22	1	27	2	#NULL!	#NULL!	1	2	1	8	1000	6	1	1	1	0	4	0	0	1	0	1	0	0	1	0	1	0	0	0	0	0	0	0	0	0	1	0	0	0	0	0	2	0	2	0	1	1
2	5	18	1	27	1	1	4	2	1	3	#NULL!	1000	5	1	1	1	0	9	0	0	0	0	0	0	0	1	0	1	0	0	0	0	1	0	0	0	0	1	0	0	0	0	0	5	0	1	0	1	0.5
3	4	15	1	27	1	1	8	2	1	1	2	2400	6	1	3	1	2	4	1	0	0	1	1	0	0	1	1	1	0	0	0	1	1	0	0	0	0	1	0	0	0	0	0	3	0	20	0	1	1.25
1	3	9	1	27	2	#NULL!	#NULL!	2	1	1	2	3000	5	1	1	1	1	4	0	0	0	0	0	0	0	1	0	1	0	0	0	0	1	0	0	0	0	1	0	0	0	0	0	0	0	7	0	1	2
1	1	1	1	27	2	#NULL!	#NULL!	2	1	1	2	2200	3	1	1	1	0	4	0	0	0	0	1	0	0	0	1	0	0	0	0	0	0	0	0	0	0	2	0	0	0	0	0	0	0	0	0	1	0.5
1	1	1	1	27	2	#NULL!	#NULL!	2	2	1	2	690	6	1	1	1	0	4	0	0	1	0	1	0	0	0	1	1	0	0	0	0	1	0	0	0	0	1	0	0	0	0	0	6	0	0	0	1	0.5
2	2	5	1	27	1	1	10	5	1	1	7	9000	5	1	3	1	1	3	1	0	1	0	1	0	0	0	0	1	0	0	0	0	1	0	0	0	0	1	3	0	0	0	0	0	0	10	0	2	0
3	2	5	1	27	2	#NULL!	#NULL!	1	2	1	6	600	3	1	3	1	2	2	1	0	0	1	1	0	1	1	1	1	0	0	0	0	1	0	0	0	0	2	0	0	0	0	0	0	0	0	0	2	0
2	2	7	1	27	2	#NULL!	#NULL!	2	1	1	2	5700	5	1	1	1	2	4	0	0	0	0	0	0	0	0	0	1	0	0	0	0	1	1	0	0	0	2	0	0	0	0	0	0	0	0	0	2	0
3	2	6	1	27	1	1	7	2	1	1	2	1000	4	1	3	1	2	3	1	0	0	0	0	0	0	0	0	0	0	0	0	1	1	0	0	0	0	1	8	0	0	0	0	0	0	0	0	1	2
1	7	27	1	27	2	#NULL!	#NULL!	2	1	1	2	900	4	1	1	1	1	4	0	0	0	0	0	0	0	0	1	0	0	0	0	0	0	1	0	0	0	2	0	0	0	0	0	0	0	0	0	1	3
3	1	4	1	26	2	#NULL!	#NULL!	2	2	1	2	200	6	1	3	1	1	9	0	0	0	0	1	0	0	0	0	1	0	0	0	0	1	0	0	0	0	1	0	0	0	0	0	0	0	1	0	1	1
2	5	20	1	26	2	#NULL!	#NULL!	2	1	1	2	450	4	1	1	1	0	4	0	1	0	0	1	0	0	1	1	1	0	0	0	0	1	0	0	0	0	1	0	0	0	0	0	0	0	3	0	1	1
2	7	28	1	26	2	#NULL!	#NULL!	2	1	1	2	800	4	1	1	1	0	4	0	0	1	0	1	0	0	0	0	0	0	0	0	0	1	0	0	0	0	1	0	0	0	0	0	2	0	0	0	1	0.5
3	3	11	1	26	2	#NULL!	#NULL!	2	1	1	2	800	5	1	3	1	1	4	0	0	1	0	1	0	0	0	1	0	0	0	0	1	1	0	0	0	0	1	0	0	0	0	0	1	0	15	0	1	0.5
3	3	9	1	26	1	1	6	2	2	1	2	400	5	1	1	1	0	4	0	0	0	0	1	0	0	0	0	0	0	0	0	0	0	0	0	0	0	2	0	0	0	0	0	0	0	0	0	1	0.5
2	7	27	1	25	2	#NULL!	#NULL!	5	1	2	#NULL!	200	3	1	1	1	0	4	0	0	0	0	0	0	0	0	0	0	0	0	0	0	0	0	0	0	0	2	0	0	0	0	0	0	0	0	0	1	0.5
1	7	26	1	25	2	#NULL!	#NULL!	8	2	1	8	0	10	1	1	1	1	4	0	0	0	0	0	0	0	0	1	0	0	0	0	0	1	0	0	0	0	1	0	0	0	0	0	0	0	17	0	1	0.5
2	7	25	1	25	2	#NULL!	#NULL!	8	2	1	8	3500	6	1	1	1	0	4	0	0	0	1	0	0	0	0	0	1	1	0	0	0	0	0	0	0	0	1	0	0	0	0	0	5	0	2	0	1	1.5
1	4	13	1	25	2	#NULL!	#NULL!	8	1	1	8	600	5	1	1	1	1	4	0	1	1	0	1	0	0	1	1	1	0	0	0	0	1	1	0	0	0	1	0	0	0	0	0	1	0	7	0	1	2
2	7	28	1	25	2	#NULL!	#NULL!	2	2	1	2	0	6	1	1	1	0	4	0	0	0	0	0	0	0	0	0	0	0	0	0	0	0	0	0	0	0	2	0	0	0	0	0	0	0	0	0	1	4
1	3	11	1	25	1	1	4	2	1	1	4	300	3	1	1	1	1	4	0	0	0	0	0	0	0	1	1	1	0	0	0	0	1	0	0	0	0	1	0	0	0	0	0	0	0	3	0	1	0.5
2	5	19	1	25	2	#NULL!	#NULL!	2	1	1	2	450	4	1	1	1	0	7	0	0	0	0	0	0	0	1	0	1	0	0	0	0	1	0	0	0	0	1	0	0	0	0	0	0	0	5	0	1	2
1	1	2	1	25	1	1	6	1	2	1	7	2500	5	1	1	1	0	4	0	0	1	0	1	0	0	0	1	1	0	0	0	0	1	0	0	0	0	1	0	0	0	0	0	5	0	2	0	1	1
3	1	2	1	25	2	#NULL!	#NULL!	1	2	1	2	3000	3	1	1	1	0	4	0	0	0	0	1	0	0	0	0	1	0	0	0	0	1	0	0	0	0	1	0	0	0	0	0	23	0	1	0	1	1.5
1	7	25	1	25	1	1	4	2	2	1	2	300	5	1	3	1	1	9	0	0	0	0	1	0	0	1	1	1	0	0	0	0	1	0	0	0	0	1	1	0	0	0	0	2	0	1	0	1	2
2	5	20	1	25	2	#NULL!	#NULL!	2	1	1	2	250	4	1	1	1	0	4	0	0	1	0	1	0	0	0	1	1	0	0	0	0	1	1	0	0	0	1	0	0	0	1	0	2	0	40	0	1	1.5
2	1	2	1	25	1	1	5	1	1	1	2	1000	6	1	1	1	1	4	0	0	0	0	1	0	0	1	1	1	0	0	0	0	1	1	0	0	0	1	2	0	0	2	0	0	0	0	0	1	1
2	1	4	1	25	1	1	6	1	2	1	2	1500	5	1	3	1	1	4	0	0	0	0	1	0	0	0	0	1	0	0	0	0	0	1	0	0	0	1	2	0	0	0	0	0	0	2	0	1	1.5
3	6	23	1	25	2	#NULL!	#NULL!	1	2	1	6	98	8	1	1	1	0	9	0	0	0	0	1	0	1	1	0	0	0	0	0	1	1	0	0	0	0	2	0	0	0	0	0	0	0	0	0	1	1.5
2	7	25	1	25	1	1	5	2	2	1	2	0	5	1	1	1	0	9	0	1	0	0	0	0	0	0	1	1	0	0	0	0	1	0	0	0	0	2	0	0	0	0	0	0	0	0	0	1	1.5
2	2	8	1	25	1	1	10	2	2	1	2	3000	3	1	3	1	1	4	1	0	0	0	1	0	0	0	0	0	0	0	0	0	0	0	0	0	0	1	2	0	0	0	0	0	0	2	0	2	0
3	2	8	1	25	1	1	14	1	2	1	7	3500	3	1	3	1	0	4	1	0	0	1	1	0	0	1	1	1	0	0	0	0	1	0	0	0	0	1	0	0	0	0	0	0	0	4	0	2	0
3	2	7	1	25	1	1	10	2	1	1	2	650	3	1	1	1	1	4	1	0	0	0	1	0	0	1	1	0	0	0	0	0	1	0	0	0	0	1	3	0	0	0	0	0	0	8	0	1	2
3	2	7	1	25	1	1	7	2	1	1	2	4000	3	1	1	1	1	4	1	0	1	1	1	0	0	1	1	0	0	0	0	0	1	0	0	0	0	1	2	0	0	0	0	0	0	3	0	2	0
2	7	26	1	25	1	1	6	6	2	1	6	0	2	1	1	1	0	4	0	0	1	0	1	0	0	1	1	1	0	0	0	0	1	0	0	0	0	1	0	0	0	0	0	0	0	5	0	2	0
1	7	26	1	25	1	1	5	6	1	3	#NULL!	1000	7	1	3	1	4	4	0	0	1	0	1	0	0	1	1	1	0	0	0	0	1	0	0	0	0	1	20	0	0	0	0	10	0	5	0	1	0.05
2	1	4	1	25	2	#NULL!	#NULL!	1	1	1	7	1200	5	1	3	1	0	7	0	0	0	0	1	0	0	0	0	1	0	0	0	0	0	0	0	0	0	1	5	0	0	0	0	0	0	10	0	1	1
2	7	25	1	25	2	#NULL!	#NULL!	2	2	1	2	0	3	1	1	1	0	4	0	0	0	0	0	0	0	0	0	0	0	0	0	0	1	0	0	0	0	1	0	0	0	1	0	4	0	0	0	1	2
2	7	28	1	24	2	#NULL!	#NULL!	2	2	1	2	0	5	1	1	1	0	4	0	0	0	0	0	0	0	0	0	0	0	0	0	0	0	0	0	0	0	1	0	0	0	0	0	2	0	0	0	1	4
3	3	10	1	24	1	1	4	1	1	1	8	98	3	1	1	1	0	4	0	0	0	0	0	0	0	0	0	1	0	0	0	0	1	1	0	0	0	2	0	0	0	0	0	0	0	0	0	1	3
2	5	20	1	24	2	#NULL!	#NULL!	2	1	1	2	375	4	1	1	1	0	4	0	0	1	0	0	0	0	0	0	1	0	0	0	0	1	0	0	0	0	1	0	0	0	1	0	1	0	25	0	1	2
1	5	18	1	24	2	#NULL!	#NULL!	1	2	1	3	1000	8	1	3	1	1	4	0	1	1	0	1	0	0	1	1	0	0	1	0	0	0	0	0	0	0	1	0	0	0	0	0	9	0	13	0	1	1
3	1	1	1	24	2	#NULL!	#NULL!	1	1	1	2	3000	4	1	1	1	1	4	0	0	0	0	0	0	0	1	1	1	0	0	0	1	1	0	0	0	0	1	0	0	0	0	0	0	0	1	0	1	1
1	5	20	1	24	2	#NULL!	#NULL!	1	2	1	7	1000	5	1	3	1	1	4	0	0	0	0	1	0	0	0	0	0	0	1	0	0	0	0	0	0	0	1	0	0	0	3	0	0	0	1	0	1	0.5
3	4	15	1	24	1	1	3	1	1	1	7	3909	5	1	1	1	1	4	0	0	0	0	1	0	0	1	1	1	0	0	0	0	1	0	0	0	0	1	0	0	0	0	0	0	0	3	0	1	0.5
1	6	21	1	24	2	#NULL!	#NULL!	1	2	1	8	0	4	1	1	1	1	4	0	0	1	0	1	0	0	1	1	0	0	0	0	0	0	0	0	0	0	1	0	0	0	2	0	4	0	0	0	1	2
3	2	6	1	24	1	1	7	2	1	1	2	1000	3	1	1	1	1	3	1	0	0	0	1	0	0	0	0	0	0	0	0	1	0	0	0	0	0	1	1	0	0	1	0	0	0	8	0	1	0.5
3	3	9	1	23	1	1	6	6	1	1	6	98	5	1	2	1	1	4	0	0	1	0	1	0	0	0	0	1	0	0	0	1	1	0	0	0	0	2	0	0	0	0	0	0	0	0	0	1	0.25
2	5	19	1	23	2	#NULL!	#NULL!	2	1	1	2	1350	5	1	3	1	0	7	0	0	0	0	1	0	0	1	1	1	0	0	0	0	1	0	0	0	0	1	0	0	0	1	0	6	0	6	0	1	2
3	1	2	1	23	1	1	8	2	2	1	2	2000	7	1	1	1	1	4	0	1	1	0	1	0	0	0	0	1	0	0	0	0	1	0	0	0	0	1	0	0	0	0	0	2	0	4	0	1	2
3	1	4	1	23	2	#NULL!	#NULL!	1	2	1	2	0	4	1	1	1	0	9	0	1	0	0	1	0	0	0	0	1	0	0	0	1	1	0	0	0	0	1	0	0	0	0	0	0	0	10	0	1	1
3	1	4	1	23	2	#NULL!	#NULL!	2	1	1	2	1100	4	1	1	1	0	9	0	0	0	0	1	0	0	0	0	1	0	0	0	0	1	0	0	0	0	1	2	0	0	0	0	0	0	3	0	1	1
2	6	22	1	23	2	#NULL!	#NULL!	1	2	1	8	1700	4	1	1	1	0	4	0	0	1	0	1	0	0	1	0	0	0	0	0	0	1	0	0	0	0	1	0	0	0	0	0	0	0	2	0	1	0.5
3	3	10	1	23	1	2	#NULL!	2	1	1	7	300	5	1	1	1	0	4	0	1	1	0	1	0	0	0	0	0	0	0	0	0	0	0	0	0	0	1	0	0	0	0	0	12	0	12	0	1	2
1	2	7	1	23	1	1	10	5	1	1	88	1500	3	1	3	1	1	4	0	0	0	0	1	0	0	0	0	1	0	0	1	0	0	0	0	0	0	1	0	0	0	0	0	0	0	25	0	1	2
3	2	6	1	23	1	1	8	2	1	3	#NULL!	100	6	1	1	1	1	3	1	0	0	0	0	0	0	0	0	0	0	0	0	1	0	0	0	0	0	2	0	0	0	0	0	0	0	0	0	1	1
1	4	15	1	22	1	1	7	8	1	1	8	640	3	1	1	1	1	4	0	0	1	0	1	0	0	1	1	1	0	0	0	0	1	0	0	0	0	1	0	0	0	0	0	2	0	10	0	1	2
1	4	15	1	22	1	1	6	8	1	1	8	2820	5	1	1	1	1	4	0	1	1	0	1	0	0	1	1	1	0	0	0	0	1	1	0	0	0	1	0	0	0	0	0	3	0	0	0	1	1
2	7	26	1	22	1	1	6	2	1	1	2	17000	4	1	3	1	1	4	0	0	1	0	1	0	0	1	1	1	0	0	1	0	1	0	0	0	0	1	5	0	0	0	0	0	0	3	0	1	1
3	1	2	1	22	2	#NULL!	#NULL!	1	2	1	2	500	4	1	1	1	0	4	0	0	0	0	1	0	0	0	0	0	0	0	0	0	0	1	0	0	0	1	0	0	0	0	0	1	0	11	0	1	0.5
2	3	9	1	22	2	#NULL!	#NULL!	1	1	1	2	250	4	1	1	1	0	4	0	1	0	0	1	0	0	1	0	1	0	0	0	1	1	0	0	0	0	1	0	0	0	0	0	1	0	1	0	1	2
1	3	10	1	22	1	1	3	2	1	1	2	500	3	1	1	1	1	4	0	0	0	0	0	0	0	0	0	1	0	0	0	0	0	0	0	0	0	2	0	0	0	0	0	0	0	0	0	1	1
1	5	18	1	22	1	1	3	2	2	1	2	0	4	1	1	1	0	4	0	0	1	0	1	0	0	1	1	1	0	0	0	0	1	0	0	0	0	1	0	0	0	0	0	2	0	2	0	1	1.5
3	3	9	1	22	1	1	13	2	2	1	7	2298	3	1	1	1	1	4	0	1	1	0	1	0	0	1	1	0	0	0	0	0	1	0	0	0	0	1	0	0	0	0	0	0	0	4	0	1	1
2	5	18	1	22	1	1	8	2	1	1	2	550	3	1	1	1	0	9	0	1	0	0	1	0	0	1	0	1	0	0	0	0	0	0	0	0	0	1	0	0	0	0	0	0	0	14	0	1	0.5
3	1	1	1	22	1	1	4	1	2	1	2	1000	3	1	1	1	0	4	0	0	1	0	1	0	0	1	0	1	0	0	0	0	1	0	0	0	0	1	0	0	0	0	0	0	0	16	0	1	1
2	1	2	1	22	2	#NULL!	#NULL!	1	1	1	2	800	3	1	1	1	0	4	0	0	0	0	0	0	0	0	0	0	0	0	0	0	0	0	0	0	0	1	0	0	0	0	0	2	0	2	0	1	1.5
3	1	4	1	22	1	1	3	1	2	1	2	1000	4	1	1	1	0	9	0	0	0	0	1	0	0	0	0	1	0	0	0	0	1	0	0	0	0	1	0	0	0	0	0	1	0	14	0	1	0.5
2	2	7	1	22	1	1	6	5	1	3	#NULL!	1800	2	1	3	1	0	4	0	0	0	0	1	0	0	1	1	0	0	0	0	0	0	1	0	0	0	2	0	0	0	0	0	0	0	0	0	2	0
2	2	7	1	22	1	1	4	2	2	3	#NULL!	800	5	1	3	1	1	4	0	0	1	0	1	0	0	1	1	1	0	0	0	0	1	1	0	0	0	1	3	0	0	0	0	0	0	14	0	1	2
1	2	7	1	22	1	1	6	2	2	1	2	200	3	1	1	1	1	4	0	0	0	0	0	0	0	0	0	0	0	0	0	0	1	0	0	0	0	1	5	0	0	0	0	0	0	0	0	1	2
2	2	5	1	22	1	1	7	5	1	1	7	3000	3	3	3	2	1	2	1	0	1	1	1	0	0	1	1	1	0	0	0	0	1	0	0	0	0	2	0	0	0	0	0	0	0	0	0	1	0.5
2	7	27	1	22	2	#NULL!	#NULL!	1	1	3	#NULL!	400	3	1	3	1	2	4	0	0	0	0	0	0	0	1	0	0	0	0	0	0	1	0	0	0	0	1	0	0	0	2	0	0	15	0	0	1	3
3	2	5	1	22	1	1	10	2	1	1	2	98	7	1	3	1	1	2	1	0	0	1	1	0	0	1	1	1	0	0	0	1	1	1	0	1	0	1	0	0	0	2	0	0	0	4	0	2	0
2	1	2	1	21	1	1	9	88	2	1	7	2500	4	1	1	1	0	4	0	0	0	0	1	0	0	0	0	0	0	0	0	0	1	1	0	0	0	1	0	0	0	0	0	2	0	0	0	1	0.5
1	7	26	1	21	1	1	7	2	1	1	2	500	4	1	3	1	1	4	0	0	0	0	1	0	0	1	1	0	0	0	0	0	1	0	0	0	0	1	0	0	0	0	0	1	0	1	0	1	0.05
2	2	5	1	21	2	#NULL!	#NULL!	1	2	1	3	520	3	1	3	1	1	2	1	0	0	0	1	0	0	0	1	1	0	0	0	0	1	0	0	0	0	2	0	0	0	0	0	0	0	0	0	2	0
3	2	6	1	21	1	1	9	2	1	1	2	500	3	1	1	1	1	3	1	0	0	0	0	0	0	0	0	1	0	0	0	1	1	0	0	1	0	1	0	0	0	2	0	0	0	0	0	2	0
1	2	7	1	21	1	1	8	1	2	1	2	3000	3	1	1	1	1	4	0	0	0	0	0	0	0	0	0	0	0	0	0	0	1	0	0	0	0	1	4	0	0	0	0	0	0	0	0	1	0.5
3	3	9	1	20	1	1	8	6	1	1	6	2000	4	1	1	1	1	4	0	1	1	0	1	0	0	1	1	1	0	0	0	1	1	0	0	0	0	1	0	0	0	0	0	6	0	5	0	2	0.25
1	6	22	1	20	2	#NULL!	#NULL!	8	1	1	8	2400	4	1	3	1	1	4	0	0	1	0	1	0	0	1	1	1	0	0	0	0	0	0	0	0	0	1	0	0	0	0	0	2	0	0	0	1	1
2	5	19	1	20	2	#NULL!	#NULL!	2	1	1	2	1000	3	1	1	1	0	7	0	1	1	0	1	0	0	1	1	1	0	0	0	0	1	0	0	0	0	1	0	0	0	0	0	3	0	10	0	1	1
1	7	26	1	20	1	1	5	2	1	1	2	2000	5	1	1	1	0	4	0	1	0	0	0	0	0	0	1	0	0	0	0	0	0	0	0	0	0	1	0	0	0	0	0	0	0	3	0	1	1.05
3	6	24	1	20	2	#NULL!	#NULL!	1	2	1	2	0	7	1	1	1	0	9	0	0	0	0	1	0	0	0	0	1	0	0	0	1	1	0	0	0	0	1	0	0	0	1	0	6	0	8	0	1	1
2	7	28	1	20	1	1	4	2	2	1	2	1000	3	1	1	1	0	4	0	1	0	0	0	0	0	0	0	0	0	0	0	0	1	0	0	0	0	1	0	0	0	0	0	1	0	0	0	1	1
2	3	10	1	20	2	#NULL!	#NULL!	1	2	1	8	2500	3	1	1	1	1	4	0	0	1	0	0	0	0	1	0	1	0	0	0	0	1	0	0	0	0	2	0	0	0	0	0	0	0	0	0	1	0.5
2	7	27	1	20	2	#NULL!	#NULL!	1	1	1	2	500	3	1	1	1	0	4	0	0	0	0	0	0	0	0	0	0	0	0	0	0	0	0	0	0	0	2	0	0	0	0	0	0	0	0	0	1	3
1	7	26	1	20	2	#NULL!	#NULL!	2	1	1	2	230	5	1	1	1	0	8	0	0	0	0	0	0	0	0	0	0	0	0	0	0	0	0	0	0	0	2	0	0	0	0	0	0	0	0	0	1	0.5
3	1	4	1	20	1	1	8	2	1	1	7	1500	3	1	1	1	1	9	0	0	0	0	1	0	0	0	0	0	0	0	0	0	1	0	0	0	0	1	8	0	0	4	0	4	0	3	0	1	8
2	7	26	1	20	1	1	10	2	1	1	4	1000	3	1	1	1	0	4	0	0	0	0	1	0	0	1	1	1	0	0	0	0	0	0	0	0	0	1	4	0	0	0	0	0	0	0	0	2	0
2	7	26	1	20	2	#NULL!	#NULL!	2	2	1	2	0	7	1	1	1	0	8	0	0	0	0	0	0	0	1	1	0	0	0	0	0	0	0	0	0	0	1	0	0	0	1	0	0	0	4	0	2	0
1	7	26	1	20	1	1	4	2	1	1	2	550	3	1	1	1	0	8	0	0	0	0	0	0	0	0	0	0	0	0	0	0	0	0	0	0	0	1	0	0	0	0	0	0	0	10	0	1	6
3	2	7	1	20	1	1	5	2	1	1	2	300	3	1	1	1	1	4	0	0	1	0	1	0	0	0	0	0	0	0	0	1	1	0	0	0	0	1	0	0	0	0	0	0	0	1	0	2	0
3	3	9	1	19	1	1	8	88	1	1	4	2100	3	1	1	1	1	4	0	1	0	0	1	0	0	1	0	0	0	0	0	0	1	0	0	0	0	2	0	0	0	0	0	0	0	0	0	1	1
3	3	10	1	19	1	1	6	88	2	3	#NULL!	0	2	2	1	1	0	3	0	0	0	0	1	0	0	1	1	1	0	0	0	0	1	0	0	0	0	1	0	0	0	0	0	2	0	0	0	1	0.5
2	7	27	1	19	2	#NULL!	#NULL!	8	1	1	8	4900	5	1	1	1	0	4	0	0	0	0	1	0	0	0	0	0	0	0	0	0	0	0	0	0	0	1	0	0	0	0	0	0	1	0	0	1	2
1	7	26	1	19	2	#NULL!	#NULL!	2	2	1	2	0	3	1	1	1	1	8	0	0	0	0	0	0	0	0	0	0	0	0	0	0	1	0	0	0	0	1	0	0	0	0	0	0	0	4	0	1	0.25
2	7	27	1	18	2	#NULL!	#NULL!	2	2	1	2	1000	3	1	1	1	0	9	0	1	1	0	0	0	0	0	0	0	0	0	0	0	0	0	0	0	0	1	1	0	0	0	0	0	1	1	0	1	2.5
2	3	10	1	18	2	#NULL!	#NULL!	2	2	1	2	2000	3	1	1	1	2	4	0	0	1	0	1	0	0	1	1	1	0	0	0	1	1	1	0	0	0	1	0	0	0	0	0	5	0	4	0	1	0.5
3	4	14	1	18	1	1	6	1	1	3	#NULL!	800	11	1	3	1	0	4	0	0	1	0	1	0	0	1	1	1	0	0	0	0	1	0	0	0	0	1	0	0	0	0	0	8	0	30	0	1	1
1	6	24	1	18	1	2	#NULL!	6	1	1	6	1000	3	1	3	1	0	4	0	0	1	0	1	0	0	1	1	1	0	0	0	0	1	0	0	0	0	1	0	0	0	0	0	0	0	2	0	1	0.5
2	2	5	1	18	1	1	7	2	1	1	2	700	3	1	3	1	1	2	1	0	0	0	1	0	0	0	1	0	0	0	0	0	1	0	0	0	0	1	2	0	0	0	0	0	0	0	0	1	2
2	2	8	1	17	1	1	8	8	2	2	#NULL!	1100	10	1	3	1	2	4	1	0	1	1	1	0	0	1	1	1	0	0	0	0	0	1	0	0	0	1	8	0	0	2	0	2	0	2	0	1	4
3	3	10	1	16	2	#NULL!	#NULL!	2	1	1	2	98	9	1	1	1	0	3	0	0	0	0	1	0	0	0	0	0	0	0	0	0	0	0	0	0	0	1	0	0	0	0	0	3	0	0	0	1	1
1	5	19	1	27	1	1	4	2	1	1	2	1500	5	1	1	1	0	4	0	0	1	0	1	0	0	1	1	1	0	0	0	0	1	0	0	0	0	1	0	0	0	3	0	0	0	0	0	1	2
3	4	13	1	30	2	#NULL!	#NULL!	8	1	1	8	1600	7	1	3	1	2	4	0	1	1	0	0	0	0	1	1	1	0	0	0	0	1	0	0	0	0	2	0	0	0	0	0	0	0	0	0	1	2.5
3	1	4	1	31	2	#NULL!	#NULL!	1	1	1	2	2000	9	1	3	2	0	7	0	0	1	0	1	0	0	1	1	1	0	0	0	1	1	0	0	0	0	1	4	0	0	0	0	2	0	8	0	1	1
3	3	12	1	40	1	1	2	1	1	1	6	1000	4	2	3	1	0	3	1	0	0	1	1	0	1	1	1	1	0	0	0	1	1	0	1	0	0	1	0	0	0	0	0	0	0	5	0	2	0
3	1	2	1	30	2	#NULL!	#NULL!	2	2	1	6	0	8	1	3	1	2	4	0	0	1	0	1	0	0	1	1	1	0	0	0	0	1	0	0	0	0	1	0	0	0	2	0	12	0	1	0	1	1
2	5	17	1	27	2	#NULL!	#NULL!	2	2	1	2	0	6	1	1	1	0	4	0	0	0	0	0	0	0	0	0	1	0	0	0	0	0	0	0	0	0	1	0	0	0	0	0	0	0	3	0	1	2
3	1	4	2	40	2	#NULL!	#NULL!	2	2	1	7	300	7	1	1	1	2	7	0	1	0	0	0	0	0	1	1	0	0	0	0	0	1	0	0	0	0	1	0	0	0	0	0	1	0	5	0	1	1
2	1	3	1	27	2	#NULL!	#NULL!	2	1	1	2	800	8	1	1	1	0	3	0	0	0	0	0	0	0	0	0	0	0	0	0	0	0	1	0	0	0	2	0	0	0	0	0	0	0	0	0	1	1
2	1	3	1	23	1	1	8	2	1	1	5	4000	4	1	1	1	0	4	1	1	1	0	1	0	0	1	1	1	0	0	0	0	1	1	0	0	0	1	2	0	0	2	0	8	0	7	0	1	1
2	1	3	1	20	1	1	8	8	2	1	2	500	3	1	1	1	0	4	1	1	1	0	1	0	0	0	1	0	0	0	0	0	1	1	0	0	0	1	0	0	0	0	0	0	0	6	0	1	1
1	7	26	1	20	1	1	4	2	2	1	2	0	6	1	3	1	3	4	0	0	1	0	1	0	0	1	1	0	0	0	0	0	1	0	0	0	0	1	1	0	0	0	0	3	0	5	0	1	2
2	1	3	1	30	2	#NULL!	#NULL!	2	1	1	2	1000	7	1	1	1	0	3	0	0	1	0	1	0	0	0	0	0	0	0	0	0	0	1	0	0	0	2	0	0	0	0	0	0	0	0	0	1	5
3	1	2	1	31	2	#NULL!	#NULL!	2	1	1	2	700	6	1	3	1	2	4	0	0	0	0	1	0	0	1	1	1	0	0	0	0	0	0	0	0	0	1	0	0	0	0	0	0	0	5	0	1	1
3	2	5	1	29	2	#NULL!	#NULL!	1	2	1	7	2500	5	1	3	1	3	2	1	0	0	1	1	0	0	1	1	1	0	0	0	1	1	0	0	0	0	1	0	0	0	0	0	0	0	9	0	1	2
1	7	25	1	26	2	#NULL!	#NULL!	8	2	4	#NULL!	0	5	1	1	1	1	8	0	0	1	0	0	0	0	0	1	0	0	0	1	0	0	0	0	0	0	1	0	0	0	0	0	6	0	0	0	1	1
3	1	2	1	26	2	#NULL!	#NULL!	1	1	1	2	0	4	1	1	1	0	4	0	0	0	0	0	0	0	0	0	0	0	0	0	0	1	0	0	0	0	1	0	0	0	0	0	1	0	0	0	1	1
3	1	4	1	26	1	1	8	1	2	1	2	0	5	1	1	1	0	8	0	0	1	0	1	0	0	0	0	0	0	0	0	0	1	0	0	0	0	1	1	0	0	0	0	1	0	12	0	1	0.5
1	1	1	1	25	2	#NULL!	#NULL!	2	2	1	2	1500	3	1	3	1	1	4	1	1	1	0	1	0	0	1	1	1	0	0	0	0	1	0	0	0	0	1	0	0	0	1	0	6	0	0	0	1	1.5
3	3	12	1	24	1	1	15	7	1	1	7	8000	4	2	3	1	0	3	1	0	0	0	1	0	0	1	1	1	0	1	0	0	1	0	0	0	0	2	0	0	0	0	0	0	0	0	0	2	0
3	1	2	1	21	2	#NULL!	#NULL!	2	2	1	2	600	5	1	1	1	0	4	0	0	0	0	0	0	0	0	0	0	0	0	0	0	0	0	0	0	0	1	0	0	0	0	0	0	0	3	0	1	0.5
2	5	20	1	20	1	1	8	2	2	1	88	0	4	1	1	1	0	4	0	1	0	0	1	0	0	1	1	0	0	0	0	0	1	0	0	0	0	1	0	0	0	0	0	0	0	15	0	1	0.5
3	4	13	1	40	2	#NULL!	#NULL!	8	1	1	8	1000	8	1	1	1	1	4	0	1	1	0	0	0	0	0	1	1	1	0	0	0	0	0	1	0	0	1	0	0	0	0	0	2	0	10	0	1	2.5
3	1	4	1	37	2	#NULL!	#NULL!	1	2	1	2	0	9	1	1	1	0	8	0	0	0	0	1	0	0	0	0	0	0	0	0	0	1	0	0	0	0	1	2	0	0	0	0	0	0	0	0	1	0.5
3	4	16	1	35	1	1	5	2	1	4	#NULL!	600	7	1	3	1	1	4	0	0	1	0	1	0	0	0	1	1	0	0	0	0	0	0	0	0	0	1	0	0	0	0	0	4	0	10	0	1	0.25
3	4	14	1	32	2	#NULL!	#NULL!	8	2	1	8	1200	7	1	3	2	0	4	1	0	0	0	1	0	0	0	1	0	0	0	0	0	1	0	0	0	0	1	0	0	0	0	0	6	0	0	0	2	0
3	1	1	1	32	2	#NULL!	#NULL!	2	1	1	2	0	7	1	3	1	1	4	0	0	1	0	1	0	0	1	1	1	0	0	0	1	1	0	0	0	0	1	0	0	0	1	0	0	0	0	0	1	2.5
3	4	14	1	29	1	1	3	1	1	1	88	1000	8	1	3	1	1	4	1	0	0	1	1	0	0	1	1	1	0	0	0	0	1	0	0	0	0	1	0	0	0	0	0	0	0	2	0	1	0.5
3	4	15	1	27	2	#NULL!	#NULL!	1	2	1	2	0	5	1	1	1	0	4	0	0	0	0	1	0	0	1	1	1	0	0	0	1	1	0	1	0	0	1	0	0	0	0	0	0	0	3	0	1	1
3	1	4	1	26	2	#NULL!	#NULL!	88	1	1	2	0	7	1	1	1	0	7	1	0	0	0	1	0	0	0	0	1	0	0	0	0	1	0	0	0	0	1	0	0	0	0	0	1	0	15	0	1	1
3	4	14	1	20	1	1	10	8	1	1	8	2500	4	1	3	1	1	4	1	0	1	1	1	0	0	1	1	1	0	0	0	0	1	0	0	0	0	1	0	0	0	0	0	2	0	5	0	2	0
3	1	3	1	20	1	1	7	2	1	1	2	2100	3	1	1	1	0	4	0	0	0	0	1	0	0	0	0	1	0	0	0	0	1	0	0	0	0	1	0	0	0	0	0	0	0	1	0	1	0.5
3	1	1	1	41	2	#NULL!	#NULL!	2	2	1	2	8000	8	1	1	1	1	4	0	1	1	0	1	0	0	1	1	1	0	0	0	1	1	0	0	0	0	1	3	0	0	3	0	12	0	18	0	1	1
1	5	17	1	22	2	#NULL!	#NULL!	2	2	1	7	2200	3	1	1	1	0	4	0	0	0	0	1	0	0	1	1	1	0	0	0	0	0	0	0	1	0	1	0	0	0	0	0	0	0	3	0	1	1
1	5	20	1	22	2	#NULL!	#NULL!	1	2	1	2	300	4	1	1	1	1	4	0	0	0	0	1	0	0	1	1	0	0	1	0	0	0	0	0	0	0	1	0	0	0	1	0	2	0	9	0	1	1
3	4	14	1	41	2	#NULL!	#NULL!	8	1	1	8	1430	6	1	1	1	0	4	1	0	0	0	1	0	0	0	1	0	0	0	0	0	1	0	0	0	0	1	0	0	0	0	0	0	0	3	0	1	0.25
1	5	18	1	37	2	#NULL!	#NULL!	2	1	1	8	700	6	1	1	1	1	4	0	0	0	0	1	0	0	1	1	0	0	0	0	0	1	0	0	0	0	1	0	0	0	3	0	5	0	10	0	1	5
3	5	17	1	36	2	#NULL!	#NULL!	1	1	1	2	2500	7	1	1	1	1	4	0	0	0	0	0	0	0	0	0	1	0	0	0	0	1	0	0	0	0	1	0	0	0	1	0	1	0	6	0	1	3
3	4	14	1	35	2	#NULL!	#NULL!	1	1	1	6	700	12	1	3	1	2	4	1	0	0	1	1	0	0	1	1	1	0	0	0	0	1	0	1	0	0	1	0	0	0	0	0	0	0	1	0	1	2
1	1	3	1	35	2	#NULL!	#NULL!	2	2	1	2	1700	9	1	1	1	0	4	0	1	1	0	1	0	0	1	1	1	0	0	0	0	1	0	0	0	0	1	0	0	0	0	0	4	0	5	0	1	6
3	1	4	1	34	2	#NULL!	#NULL!	1	2	1	2	0	6	1	1	1	0	8	0	0	0	0	1	0	0	0	0	0	0	0	0	0	1	0	0	0	0	2	0	0	0	0	0	0	0	0	0	1	1
1	5	18	1	32	2	#NULL!	#NULL!	1	2	1	2	500	5	1	1	1	1	4	0	1	1	0	1	0	0	1	0	0	0	0	0	0	1	0	0	0	0	1	0	0	0	3	0	4	0	0	0	1	5
2	5	19	1	31	2	#NULL!	#NULL!	2	1	1	2	600	3	1	1	1	0	4	0	0	0	0	0	0	0	1	1	1	0	0	0	0	1	0	0	0	0	1	0	0	0	0	0	6	0	15	0	1	1
3	1	2	1	28	2	#NULL!	#NULL!	1	2	1	2	0	7	1	1	1	1	4	0	0	0	0	1	0	0	1	0	1	0	0	0	0	1	0	0	0	0	1	1	0	0	4	0	0	0	5	0	1	1
2	1	3	1	25	1	1	5	2	1	1	2	200	5	1	1	1	0	4	0	0	0	0	1	0	0	1	1	1	0	0	0	0	0	1	0	0	0	2	0	0	0	0	0	0	0	0	0	1	1.5
3	5	18	1	25	2	#NULL!	#NULL!	1	2	1	2	700	7	1	1	1	1	4	0	0	0	0	1	0	0	1	0	0	0	0	0	0	1	0	0	0	0	1	0	0	0	0	0	8	0	9	0	1	2
2	1	3	1	24	1	1	5	2	1	1	2	1100	5	1	2	1	0	4	0	0	0	0	1	0	0	1	1	0	0	0	0	0	0	0	0	0	0	1	0	0	0	0	0	0	0	5	0	1	1.5
3	1	2	1	23	1	1	8	2	2	1	2	700	3	1	1	1	1	4	0	1	0	0	1	0	0	1	1	1	0	0	0	0	1	0	0	0	0	1	0	0	0	0	0	4	0	1	0	1	1
2	1	3	1	22	1	1	5	2	1	1	7	4000	3	1	1	1	0	4	0	0	1	0	1	0	0	0	0	1	0	0	0	0	0	1	0	0	0	1	0	0	0	0	0	0	0	17	0	1	1
2	1	2	1	22	1	1	7	1	2	1	2	800	4	1	1	1	0	4	0	0	0	0	1	0	0	0	0	0	0	0	0	0	0	0	0	0	0	1	0	0	0	1	0	0	0	6	0	1	1
3	1	3	1	20	1	1	7	1	1	2	#NULL!	4000	9	1	1	1	0	4	0	1	1	0	1	0	0	1	1	0	0	0	0	0	1	0	0	0	0	1	0	0	0	0	0	20	0	20	0	1	4
2	7	26	1	20	1	1	8	2	2	1	2	0	2	1	1	1	1	8	0	0	0	0	0	0	0	1	1	1	0	0	0	0	0	0	0	0	0	1	4	0	0	0	0	0	0	2	0	1	1
1	1	1	1	30	2	#NULL!	#NULL!	2	1	1	2	250	10	1	1	1	0	4	0	0	1	0	1	0	0	0	1	0	0	0	0	0	1	0	0	0	0	2	0	0	0	0	0	0	0	0	0	1	0.5
3	6	21	1	32	2	#NULL!	#NULL!	1	2	1	3	700	10	1	1	1	0	4	0	0	0	0	0	0	0	0	0	0	0	0	0	1	1	0	0	0	0	1	0	0	0	0	0	12	0	20	0	2	0
3	6	21	1	30	2	#NULL!	#NULL!	2	2	1	2	0	5	1	1	1	0	9	0	0	0	0	1	0	0	0	0	0	0	0	0	1	1	0	0	0	0	1	0	0	0	2	0	0	2	4	0	1	1.5
1	3	12	1	30	2	#NULL!	#NULL!	2	1	1	2	100	12	1	3	1	1	3	0	0	0	0	0	0	0	0	1	1	0	0	0	0	1	0	0	0	0	1	0	0	0	0	0	15	0	15	0	1	3
2	1	2	1	30	2	#NULL!	#NULL!	1	2	1	2	1000	6	1	1	1	0	4	0	0	0	0	1	0	0	0	0	1	0	0	0	0	0	1	0	0	0	2	0	0	0	0	0	0	0	0	0	1	1
3	4	15	1	22	2	#NULL!	#NULL!	1	1	1	2	600	8	1	1	1	0	4	0	0	1	0	1	0	0	1	1	1	0	0	0	0	1	0	0	0	0	1	0	0	0	0	0	5	0	17	0	1	0.25
2	7	25	1	33	1	1	3	2	2	1	6	0	8	1	1	1	0	8	0	1	1	0	1	0	0	1	1	1	0	0	0	1	1	0	0	0	0	1	0	0	0	0	0	4	0	22	0	1	3
2	7	25	1	32	1	1	2	2	2	1	2	0	8	1	1	1	0	4	0	1	1	0	1	0	0	0	1	0	0	0	0	0	0	0	0	0	0	1	0	0	0	2	0	4	0	2	0	1	2
2	5	17	1	23	2	#NULL!	#NULL!	2	2	1	2	0	4	1	1	1	0	4	0	0	0	0	0	0	0	0	1	0	0	0	0	0	0	0	0	0	0	1	0	0	0	0	0	0	0	3	0	1	1
1	5	18	1	27	1	1	6	2	1	1	2	1100	6	1	3	1	0	3	1	0	0	0	1	0	0	1	1	1	0	0	0	0	1	0	0	0	0	2	0	0	0	0	0	0	0	0	0	1	2
1	3	12	1	35	2	#NULL!	#NULL!	2	2	1	2	1050	7	1	3	88	2	3	1	1	0	0	1	0	0	1	1	1	0	0	0	0	1	0	0	0	0	1	0	0	0	0	0	0	0	10	0	1	1
1	7	25	1	30	2	#NULL!	#NULL!	2	2	1	2	0	10	1	1	1	1	9	0	0	0	0	0	0	0	0	0	0	0	0	0	0	0	0	0	0	0	2	0	0	0	0	0	0	0	0	0	1	0.5
1	7	25	1	27	2	#NULL!	#NULL!	2	2	1	2	0	6	1	1	1	1	9	0	0	0	0	0	0	0	0	0	0	0	0	0	0	1	0	0	0	0	2	0	0	0	0	0	0	0	0	0	1	2
1	3	11	1	25	1	1	2	2	2	1	2	2000	5	1	1	1	1	4	1	0	1	0	1	0	0	1	0	1	0	0	0	0	1	0	0	0	0	1	0	0	0	0	0	1	0	7	0	1	0.5
1	2	6	1	25	1	1	3	5	1	1	2	2000	3	1	1	1	1	3	1	0	0	0	0	0	0	0	0	0	0	0	0	0	1	0	0	0	0	1	1	0	0	0	0	0	0	5	0	2	0
2	7	28	1	18	1	1	10	1	2	1	4	98	3	1	1	1	0	8	0	0	0	0	1	0	0	0	1	0	0	0	0	0	0	0	0	0	0	1	0	0	0	0	0	3	0	0	0	2	0
2	5	19	1	28	2	#NULL!	#NULL!	2	2	1	2	0	5	1	1	1	0	4	0	0	0	0	1	0	0	0	0	1	0	0	0	0	1	0	0	0	0	1	0	0	0	1	0	0	10	11	0	1	3
2	6	23	1	35	2	#NULL!	#NULL!	8	1	1	2	1200	9	1	1	1	0	4	0	0	0	0	1	0	0	1	1	1	0	0	0	0	0	1	1	0	0	1	0	0	0	1	0	4	0	14	0	1	2
2	6	23	1	30	2	#NULL!	#NULL!	8	1	1	2	800	6	1	1	1	0	4	0	1	1	0	0	0	0	1	1	1	0	0	0	0	0	1	0	0	0	1	0	0	0	0	0	3	0	0	0	1	2
2	5	19	1	38	2	#NULL!	#NULL!	2	2	4	#NULL!	0	5	1	1	1	0	7	0	0	1	0	1	0	0	0	0	1	0	0	0	0	1	0	0	0	0	1	0	0	0	0	0	3	0	2	0	1	2
3	1	1	1	38	2	#NULL!	#NULL!	2	2	1	2	300	8	1	3	1	1	4	0	0	1	0	0	0	0	1	1	1	0	0	0	0	1	0	0	0	0	1	2	0	0	0	0	7	0	12	0	1	2.5
3	4	15	1	37	1	1	4	1	2	1	2	1000	5	1	1	1	1	4	1	0	1	0	1	0	0	1	1	1	0	0	0	0	1	0	0	0	0	1	0	0	0	0	0	0	0	10	0	1	0.75
2	5	20	1	35	2	#NULL!	#NULL!	2	2	1	2	0	7	1	1	1	0	4	0	0	0	0	1	0	0	0	0	1	0	0	0	0	0	0	0	0	0	1	0	0	0	1	0	0	0	3	0	1	2
1	7	28	1	32	2	#NULL!	#NULL!	2	2	1	2	0	5	1	1	1	1	4	0	1	1	0	1	0	0	0	0	0	0	0	1	0	0	0	0	0	0	1	0	0	0	0	0	3	0	3	0	1	3
2	5	20	1	31	2	#NULL!	#NULL!	2	2	1	2	98	7	1	1	1	0	4	0	0	0	0	0	0	0	0	0	0	0	0	0	0	1	0	0	0	0	1	0	0	0	1	0	0	0	14	0	1	1
2	3	12	1	30	2	#NULL!	#NULL!	2	1	1	2	1300	8	1	1	1	0	3	0	0	0	0	0	0	0	0	0	1	0	0	0	0	0	1	0	0	0	1	0	0	0	0	0	3	0	10	0	1	1
1	7	28	1	28	2	#NULL!	#NULL!	2	2	1	2	0	7	1	1	1	0	4	0	0	0	0	0	0	0	0	0	0	0	0	0	0	0	0	0	0	0	1	0	0	0	0	0	0	0	10	0	1	3
1	7	28	1	27	2	#NULL!	#NULL!	2	2	1	2	0	6	1	1	1	0	4	0	0	1	0	0	0	0	0	0	0	0	0	0	0	0	0	0	0	0	2	0	0	0	0	0	0	0	0	0	1	3
2	5	18	1	26	2	#NULL!	#NULL!	2	1	1	2	300	4	1	1	1	0	9	0	1	0	0	1	0	0	0	0	1	0	0	0	0	1	0	0	0	0	1	0	0	0	0	0	4	0	5	0	1	1
1	7	28	1	26	2	#NULL!	#NULL!	2	2	1	2	1500	5	1	1	1	0	4	0	1	0	0	0	0	0	0	1	0	0	0	0	0	0	0	0	0	0	1	0	0	0	0	0	0	0	20	0	1	3
1	5	17	1	22	2	#NULL!	#NULL!	2	2	1	2	200	4	1	1	1	0	4	0	1	1	0	1	0	0	1	1	1	0	0	0	0	0	0	0	0	0	1	0	0	0	0	0	3	0	0	0	1	2
1	5	17	1	22	2	#NULL!	#NULL!	2	2	1	88	0	4	1	1	1	0	4	0	0	0	0	0	0	0	1	0	1	0	0	0	0	1	0	0	0	0	2	0	0	0	0	0	0	0	0	0	1	0.5
1	5	17	1	22	2	#NULL!	#NULL!	2	2	1	2	200	4	1	1	1	0	4	0	1	1	0	1	0	0	1	1	1	0	0	0	0	0	0	0	0	0	1	0	0	0	0	0	3	0	0	0	1	2
1	5	17	1	21	2	#NULL!	#NULL!	2	2	1	2	500	4	1	1	1	0	4	0	1	1	0	1	0	0	0	0	1	0	0	0	0	0	0	0	0	0	1	0	0	0	0	0	0	0	11	0	1	2
1	7	28	1	20	1	1	8	2	2	1	2	0	3	1	1	1	0	4	0	0	0	0	1	0	0	1	0	0	0	0	0	0	0	0	0	0	0	1	1	0	0	0	0	1	0	12	0	1	3
1	7	28	1	19	1	1	7	8	2	2	#NULL!	0	5	1	1	1	1	4	0	1	1	0	1	0	0	0	0	0	0	0	0	0	0	0	0	0	0	1	0	0	0	0	0	0	0	4	0	1	3
1	5	18	1	18	1	1	8	2	2	2	#NULL!	0	4	1	1	1	0	4	0	1	0	0	1	0	0	1	1	1	0	0	0	0	1	1	0	0	0	1	0	0	0	0	0	5	0	2	0	1	2
3	1	3	1	19	1	1	4	2	1	2	#NULL!	4000	3	1	1	1	1	4	1	0	1	0	1	0	0	1	1	1	0	0	0	0	1	0	0	0	0	1	0	0	0	0	0	4	0	0	0	1	3
3	2	6	1	98	2	#NULL!	#NULL!	2	1	1	2	800	7	1	3	1	2	4	1	0	1	0	1	0	0	1	0	1	0	0	0	1	1	0	0	1	0	1	1	0	0	1	0	4	0	6	0	1	0.75
1	1	1	1	70	2	#NULL!	#NULL!	2	2	3	#NULL!	0	5	1	1	1	0	4	0	0	0	0	0	0	0	0	0	0	0	0	0	0	1	0	0	0	0	1	0	0	0	0	0	3	0	0	0	1	0.5
2	5	18	1	48	2	#NULL!	#NULL!	2	1	1	2	1100	8	1	1	1	0	9	0	1	0	0	0	0	0	0	0	1	0	0	0	0	1	0	0	0	0	1	0	0	0	0	0	0	0	1	0	1	3
3	6	24	1	47	2	#NULL!	#NULL!	2	2	1	2	98	9	1	1	1	1	4	0	1	1	0	1	0	0	0	1	1	0	0	0	0	1	0	0	0	0	1	0	0	0	2	0	7	0	30	0	1	2
2	3	12	1	45	2	#NULL!	#NULL!	1	2	4	#NULL!	0	6	1	1	1	0	3	0	0	0	0	0	0	0	0	0	0	0	0	0	0	0	0	0	0	0	1	0	0	0	0	0	0	0	7	0	1	0.5
3	6	23	1	45	2	#NULL!	#NULL!	1	2	1	2	1100	12	3	3	3	1	4	1	0	0	1	1	0	0	1	1	1	0	0	0	0	1	0	0	0	0	1	0	0	0	0	0	1	0	3	0	1	2
3	5	18	1	44	2	#NULL!	#NULL!	1	1	1	2	300	7	1	1	1	2	4	0	0	0	0	1	0	0	0	0	0	0	0	0	0	1	0	0	0	0	1	0	0	0	0	0	4	0	12	0	1	1
3	1	4	1	41	2	#NULL!	#NULL!	1	1	1	2	0	7	1	3	2	1	7	0	0	1	0	1	0	0	0	1	0	0	0	0	0	1	0	0	0	0	1	7	0	0	3	0	9	0	10	0	1	4
3	3	11	1	41	2	#NULL!	#NULL!	2	1	1	2	700	9	1	3	1	1	4	1	0	1	0	1	0	0	0	1	0	0	0	0	0	0	0	0	0	0	1	0	0	0	0	0	0	0	6	0	1	2
3	2	8	1	41	1	1	3	2	2	1	2	500	6	1	3	1	0	4	0	0	1	0	1	0	0	0	1	1	1	0	0	1	1	0	0	0	0	1	2	0	0	0	0	0	0	10	0	1	0.5
3	2	7	1	41	1	1	3	2	2	1	2	0	9	1	3	1	1	4	1	0	0	0	1	0	0	1	1	1	0	0	0	1	1	0	0	0	0	1	0	0	0	2	0	0	0	0	0	1	10
1	1	3	1	40	2	#NULL!	#NULL!	2	2	1	2	98	5	1	1	1	0	4	0	0	0	0	1	0	0	1	1	1	0	0	0	0	1	0	0	0	0	2	0	0	0	0	0	0	0	0	0	1	0.5
1	5	19	1	40	2	#NULL!	#NULL!	2	2	1	2	200	12	1	1	1	0	4	0	0	1	0	0	0	1	1	0	0	0	0	0	0	1	0	0	0	0	1	0	0	0	0	0	6	0	0	0	1	1.5
1	6	24	1	40	2	#NULL!	#NULL!	1	2	1	2	98	8	1	3	1	1	4	0	0	1	0	1	0	0	0	1	1	0	0	0	0	1	0	1	0	0	1	0	0	0	1	0	5	0	3	0	1	2
1	1	1	1	40	2	#NULL!	#NULL!	2	1	1	2	440	8	1	1	1	0	4	0	0	0	0	1	0	0	0	0	0	0	0	0	0	1	0	0	0	0	1	2	0	0	1	0	2	0	8	0	1	2
2	5	18	1	38	2	#NULL!	#NULL!	2	1	1	2	1200	8	1	1	1	0	9	0	0	1	0	1	0	0	0	1	1	0	0	0	0	1	0	0	0	0	1	0	0	0	3	0	8	0	5	0	1	4
3	1	2	1	38	2	#NULL!	#NULL!	1	2	1	2	1200	9	1	1	1	0	4	0	0	0	0	1	0	0	1	1	0	0	0	0	0	1	0	0	0	0	1	0	0	0	1	0	1	0	8	0	1	0.5
1	6	21	1	38	2	#NULL!	#NULL!	2	2	1	2	98	7	1	1	1	0	4	0	0	0	0	0	0	0	0	0	0	0	0	0	0	0	0	0	0	0	2	0	0	0	0	0	0	0	0	0	1	1
2	2	5	1	38	2	#NULL!	#NULL!	2	1	1	2	300	9	3	3	2	1	2	1	0	0	1	1	0	0	1	1	1	0	0	0	0	1	0	1	1	0	1	5	0	0	2	0	0	0	5	0	1	5
1	2	6	1	38	2	#NULL!	#NULL!	2	1	1	2	200	7	1	3	1	1	3	1	0	0	1	1	0	0	0	1	1	0	0	0	0	0	0	0	0	0	1	4	0	0	1	0	7	0	5	0	1	1
1	5	19	1	37	2	#NULL!	#NULL!	2	1	1	2	600	7	1	1	1	0	4	0	1	0	0	1	0	0	1	1	1	0	0	0	0	1	0	0	0	0	1	0	0	0	0	0	0	1	0	0	1	2
3	3	11	1	37	2	#NULL!	#NULL!	2	1	1	2	6600	6	1	1	1	1	4	0	0	0	0	0	0	0	0	0	0	0	0	0	0	1	0	0	0	0	1	0	0	0	0	0	1	0	0	0	1	0.75
1	6	24	1	36	2	#NULL!	#NULL!	8	1	3	#NULL!	400	4	1	1	1	0	4	0	0	0	0	1	0	0	0	0	0	0	1	0	0	0	0	0	0	0	1	0	0	0	0	0	0	0	1	0	2	0
1	1	1	1	36	2	#NULL!	#NULL!	2	2	1	2	0	6	1	1	1	0	4	0	0	0	0	1	0	0	1	0	0	0	0	0	0	1	0	0	0	0	1	0	0	0	0	0	2	0	6	0	1	2
2	3	9	1	36	2	#NULL!	#NULL!	2	1	1	2	1100	8	1	1	1	0	4	0	0	0	0	1	0	0	1	1	1	0	0	0	0	1	0	0	0	0	1	0	0	0	0	0	4	0	0	0	1	1
1	1	1	1	36	2	#NULL!	#NULL!	2	2	1	2	0	4	1	1	1	0	4	0	0	0	0	1	0	0	1	1	1	0	0	0	0	1	0	0	0	0	2	0	0	0	0	0	0	0	0	0	1	1
2	2	8	1	36	2	#NULL!	#NULL!	6	1	1	6	800	5	3	3	1	1	4	1	0	1	1	1	0	1	1	1	1	1	0	0	0	1	1	0	0	0	2	0	0	0	0	0	0	0	0	0	1	0.5
3	2	7	1	36	2	#NULL!	#NULL!	2	2	1	2	0	7	1	1	1	0	4	0	0	1	0	1	0	0	0	0	1	0	0	0	0	1	0	0	0	0	1	0	0	0	0	0	0	2	2	0	1	1
3	2	5	1	36	2	#NULL!	#NULL!	1	2	1	6	1000	7	3	3	2	2	2	1	0	1	1	1	0	0	1	1	1	0	0	0	0	1	0	0	0	0	2	0	0	0	0	0	0	0	0	0	1	2
2	4	16	1	35	2	#NULL!	#NULL!	88	1	1	7	2400	8	1	3	1	1	4	1	1	0	1	1	0	1	1	1	1	0	0	0	0	0	1	1	0	0	1	0	0	0	0	0	8	0	22	0	2	0
2	1	1	1	35	2	#NULL!	#NULL!	2	1	3	#NULL!	50	6	1	1	1	0	4	0	0	0	0	0	0	0	0	0	1	0	0	0	0	0	0	0	0	0	1	0	0	0	0	0	0	0	0	0	1	0.25
3	2	7	1	35	1	1	3	1	2	1	4	300	4	1	1	1	0	4	0	0	0	0	0	0	0	0	0	0	0	0	0	0	1	0	0	0	0	2	0	0	0	0	0	0	0	0	0	2	0
3	2	5	1	35	1	1	6	1	2	1	7	2700	6	3	3	2	2	2	1	1	1	1	1	0	0	1	1	1	0	0	0	1	1	0	0	0	0	1	0	0	0	0	0	0	0	3	0	1	4
2	2	5	1	34	2	#NULL!	#NULL!	1	2	1	6	98	6	1	3	1	1	2	1	0	0	1	1	0	0	1	1	1	0	0	0	0	1	0	0	0	0	2	0	0	0	0	0	0	0	0	0	2	0
2	3	12	1	33	2	#NULL!	#NULL!	2	1	1	2	0	7	1	3	1	2	6	1	0	0	0	1	0	0	1	1	1	0	0	0	0	0	1	0	0	0	1	0	0	0	0	0	3	0	3	0	1	0.25
1	1	3	1	33	2	#NULL!	#NULL!	2	2	1	2	250	7	1	1	1	0	4	0	0	0	0	0	0	0	1	1	1	0	0	0	0	1	0	0	0	0	1	0	0	0	0	0	0	0	2	0	1	2
2	2	7	1	33	2	#NULL!	#NULL!	2	2	1	2	2400	7	1	1	1	1	4	0	0	0	0	1	0	0	0	0	1	0	0	0	0	1	1	0	0	0	1	0	0	0	1	0	0	0	0	0	2	0
1	6	24	1	32	2	#NULL!	#NULL!	8	1	1	8	1700	7	1	3	1	1	4	0	0	0	0	1	0	0	1	1	1	0	0	0	0	1	0	0	0	0	2	0	0	0	0	0	0	0	0	0	2	0
1	1	2	1	32	2	#NULL!	#NULL!	2	1	1	2	200	7	1	1	1	0	4	0	0	1	0	1	0	0	1	1	0	0	0	0	0	1	0	0	0	0	1	0	0	0	1	0	0	0	42	0	1	3
2	3	9	1	32	1	1	8	1	1	1	2	1400	5	1	1	1	1	4	0	1	0	0	1	0	0	0	0	0	0	0	0	0	1	0	0	0	0	1	0	0	0	0	0	13	0	9	0	1	3
2	3	10	1	32	2	#NULL!	#NULL!	2	1	1	2	2300	8	1	3	1	1	4	0	1	0	0	0	0	0	0	0	1	0	0	0	1	1	0	0	0	0	1	0	0	0	0	0	7	0	6	0	1	1
1	1	1	1	32	2	#NULL!	#NULL!	2	2	1	2	0	6	1	1	1	0	4	0	0	0	0	0	0	0	1	0	0	0	0	0	0	1	0	0	0	0	1	0	0	0	0	0	7	0	0	0	1	0.5
3	2	8	1	32	1	1	10	2	2	1	2	1000	3	1	1	1	0	4	1	0	0	0	1	0	0	0	1	1	0	0	0	0	1	0	0	0	0	1	3	0	0	0	0	0	0	3	0	2	0
1	2	7	1	32	2	#NULL!	#NULL!	2	2	1	2	736	4	1	3	1	1	4	0	0	0	0	1	0	0	1	1	1	0	0	0	0	1	0	0	1	0	1	4	0	0	1	0	0	0	0	0	1	4
2	5	19	1	31	2	#NULL!	#NULL!	2	1	1	7	4500	7	1	3	1	1	4	0	0	1	0	1	0	0	1	1	1	0	0	0	0	1	0	0	0	0	1	0	0	0	0	0	8	0	10	0	1	1
2	6	23	1	30	2	#NULL!	#NULL!	8	1	1	2	1400	6	1	1	1	0	9	0	0	1	0	1	0	0	1	1	0	0	0	0	0	0	1	1	0	0	2	0	0	0	0	0	0	0	0	0	1	4
2	6	23	1	30	2	#NULL!	#NULL!	8	1	1	6	1100	5	1	1	1	0	4	0	0	0	0	1	0	0	1	1	0	0	0	0	0	0	1	0	0	0	2	0	0	0	0	0	0	0	0	0	1	3
3	6	21	1	30	2	#NULL!	#NULL!	8	2	2	#NULL!	0	4	1	1	1	0	4	0	0	0	0	0	0	0	1	1	1	0	0	0	1	1	0	0	0	0	1	0	0	0	0	0	1	0	5	0	1	0.25
1	3	10	1	30	2	#NULL!	#NULL!	2	2	1	2	0	5	1	3	1	0	4	1	0	0	0	0	0	0	1	1	1	0	0	0	0	1	0	0	0	0	2	0	0	0	0	0	0	0	0	0	1	1
1	5	19	1	30	2	#NULL!	#NULL!	2	1	1	2	1500	5	1	1	1	0	4	0	1	1	0	1	0	0	1	1	1	0	0	0	0	1	1	0	0	0	1	0	0	0	0	0	12	0	5	0	1	3
2	1	2	1	30	2	#NULL!	#NULL!	1	2	1	2	1000	8	1	1	1	0	4	0	0	0	0	0	0	0	1	1	0	0	0	0	0	0	0	0	0	0	1	0	0	0	1	0	0	0	13	0	1	2
1	3	9	1	30	2	#NULL!	#NULL!	2	1	1	2	500	6	1	1	1	1	4	0	1	1	0	1	0	0	0	0	1	0	0	0	0	1	0	0	0	0	1	0	0	0	0	0	5	0	7	0	1	2
2	3	9	1	30	2	#NULL!	#NULL!	2	1	1	2	400	6	1	1	1	1	4	0	1	0	0	0	0	0	1	1	1	0	0	0	1	1	0	0	0	0	1	0	0	0	0	0	6	0	7	0	1	1.5
1	1	1	1	30	2	#NULL!	#NULL!	2	1	1	2	260	6	1	1	1	0	4	0	1	0	0	0	0	0	0	0	1	0	0	0	0	1	0	0	0	0	1	0	0	0	0	0	7	0	0	0	1	2
2	1	2	1	29	2	#NULL!	#NULL!	1	1	1	2	1300	5	1	1	1	1	4	0	0	1	0	1	0	0	1	1	1	0	0	1	0	0	1	0	1	1	1	4	0	0	0	0	19	0	7	0	1	1
1	1	3	1	29	2	#NULL!	#NULL!	2	2	1	2	0	4	1	1	1	0	4	0	1	1	0	1	0	0	0	0	1	0	0	0	0	1	0	0	0	0	1	0	0	0	1	0	0	0	0	0	1	1
2	2	6	1	29	1	1	2	2	1	1	2	70	5	1	3	1	0	4	1	0	0	0	1	0	0	0	0	0	0	0	0	0	1	0	0	0	0	1	0	0	0	0	0	0	0	15	0	1	2
3	2	5	1	29	1	1	5	1	2	1	2	6000	5	3	3	3	1	2	1	0	0	1	1	0	0	1	1	1	1	1	0	1	1	0	0	0	0	1	0	0	0	1	0	0	5	0	0	1	2
1	6	23	1	28	2	#NULL!	#NULL!	8	1	1	2	1320	5	1	3	1	0	9	0	1	0	0	1	0	0	1	1	1	0	0	0	0	1	0	0	0	0	1	0	0	0	0	0	7	0	6	0	1	1
2	5	19	1	28	2	#NULL!	#NULL!	2	1	1	2	1200	5	1	1	1	0	4	0	0	1	0	1	0	0	1	1	1	0	0	0	0	0	0	0	0	0	1	0	0	0	0	0	2	0	10	0	1	2
1	5	20	1	28	2	#NULL!	#NULL!	1	2	1	2	0	8	1	3	1	1	4	0	1	0	0	0	0	0	1	1	0	0	0	1	0	0	0	0	0	0	1	0	0	0	1	0	5	0	7	0	1	0.5
1	2	7	1	28	1	1	12	2	1	1	2	3500	4	1	1	1	1	4	0	1	0	0	1	0	0	0	0	0	0	0	0	0	1	0	0	0	0	1	0	0	0	0	0	0	0	5	0	2	0
2	4	14	1	27	2	#NULL!	#NULL!	8	1	1	8	500	6	1	3	1	1	4	1	1	1	0	0	0	0	1	1	1	0	0	0	0	0	1	0	0	0	1	0	0	0	0	0	0	0	15	0	1	0.5
1	1	3	1	27	2	#NULL!	#NULL!	2	2	1	2	300	5	1	1	1	0	4	0	1	0	0	0	0	0	1	0	1	0	0	0	0	1	0	0	0	0	1	0	0	0	1	0	0	0	0	0	1	1
1	5	20	1	27	2	#NULL!	#NULL!	1	2	1	2	0	6	1	3	1	1	4	0	0	0	0	0	0	0	0	1	0	0	0	0	0	1	0	0	0	0	1	0	0	0	0	0	0	2	1	0	1	0.5
2	2	7	1	27	2	#NULL!	#NULL!	1	1	1	2	100	4	1	3	1	1	4	0	0	0	0	1	0	0	1	1	1	0	0	0	0	1	1	0	0	0	2	0	0	0	0	0	0	0	0	0	2	0
2	6	21	1	26	2	#NULL!	#NULL!	8	2	1	8	0	8	1	1	1	0	4	0	0	0	0	1	0	0	1	1	1	0	0	0	0	0	1	0	0	0	1	0	0	0	0	0	1	0	2	0	1	2
1	6	23	1	25	2	#NULL!	#NULL!	8	2	1	8	3000	5	1	3	1	1	9	0	0	1	0	1	0	0	1	1	1	0	0	0	0	1	0	0	0	0	1	0	0	0	1	0	4	0	10	0	1	1.5
2	4	16	1	25	2	#NULL!	#NULL!	8	1	1	8	800	7	1	3	1	1	5	1	0	0	1	1	0	0	1	1	1	0	0	0	0	0	1	0	0	0	1	0	0	0	0	11	0	8	0	0	1	2
2	3	11	1	25	2	#NULL!	#NULL!	2	1	3	#NULL!	400	3	1	1	1	0	4	0	0	0	0	1	0	0	1	1	1	0	0	0	0	0	1	0	0	0	1	0	0	0	0	0	3	0	8	0	1	0.25
1	1	1	1	25	2	#NULL!	#NULL!	2	2	1	2	0	5	1	1	1	0	4	0	0	0	0	0	0	0	0	0	1	0	0	0	0	0	0	0	0	0	2	0	0	0	0	0	0	0	0	0	1	4
1	5	19	1	25	1	1	5	2	2	1	2	0	7	1	1	1	0	4	0	1	1	0	1	0	0	0	0	1	0	0	0	0	1	0	0	0	0	1	0	0	0	2	0	5	0	20	0	1	2
1	5	17	1	25	2	#NULL!	#NULL!	2	2	1	7	3000	3	1	1	1	0	4	0	0	1	0	0	0	0	1	0	1	0	0	0	0	0	0	0	0	0	2	0	0	0	0	0	0	0	0	0	1	1
1	5	20	1	25	2	#NULL!	#NULL!	1	2	1	2	0	8	1	1	1	1	4	0	0	0	0	0	0	0	0	0	0	0	0	0	0	1	0	0	0	0	1	0	0	0	0	0	1	0	2	0	1	0.5
2	2	8	1	25	1	1	14	7	1	1	7	6400	3	3	3	1	0	4	1	1	1	0	1	0	0	1	1	1	0	0	0	0	1	1	0	0	0	2	0	0	0	0	0	0	0	0	0	2	0
1	7	28	1	24	2	#NULL!	#NULL!	2	2	1	2	0	6	1	1	1	1	4	0	0	1	0	1	0	0	0	0	0	0	0	0	0	0	0	0	0	0	1	0	0	0	3	0	2	0	0	0	1	3
2	1	3	1	24	2	#NULL!	#NULL!	1	2	1	2	400	6	1	1	1	0	4	0	1	0	0	0	0	0	0	1	0	0	0	0	0	0	0	0	0	0	2	0	0	0	0	0	0	0	0	0	1	2
1	1	3	1	24	1	1	9	2	1	1	7	12000	4	1	1	1	1	4	1	1	1	0	1	0	0	1	1	1	0	0	0	0	1	0	0	0	0	1	4	0	0	1	0	1	0	12	0	1	1
2	4	16	1	23	1	1	9	8	1	1	88	800	4	1	1	1	0	4	0	0	1	0	1	0	0	1	1	1	0	0	0	0	0	1	0	0	0	1	0	0	0	0	4	0	14	0	0	1	0.5
2	4	16	1	23	2	#NULL!	#NULL!	8	1	1	8	500	5	1	1	1	0	4	1	0	0	0	1	0	0	1	1	1	0	0	0	0	0	1	0	0	0	2	0	0	0	0	0	0	0	0	0	1	1
2	4	13	1	23	1	1	5	8	2	1	8	0	6	1	1	1	0	4	0	0	1	0	0	0	0	1	1	1	0	0	0	0	0	1	0	0	0	1	0	0	0	0	0	0	0	15	0	1	0.5
2	5	18	1	23	1	1	8	2	2	1	2	0	4	1	3	1	1	9	0	0	0	0	1	0	0	1	1	1	0	0	0	0	1	0	0	0	0	1	0	0	0	10	0	10	0	7	0	1	2
1	1	1	1	23	2	#NULL!	#NULL!	2	2	1	2	0	4	1	1	1	0	4	0	0	1	0	0	0	0	1	0	1	0	0	0	0	1	0	0	0	0	2	0	0	0	0	0	0	0	0	0	1	1
3	2	6	1	23	1	1	7	2	1	1	2	200	3	1	3	1	2	3	1	0	0	0	1	0	0	0	0	1	0	0	0	0	0	0	0	0	0	1	4	0	0	0	0	0	0	0	0	2	0
3	6	21	1	23	1	1	8	1	2	1	8	1100	3	1	3	1	0	4	1	0	1	0	1	0	0	0	0	1	0	0	0	0	0	0	0	0	0	1	0	0	0	0	0	0	0	8	0	2	0
1	3	11	1	22	1	1	6	2	1	1	2	1750	4	1	1	1	2	4	1	0	1	0	1	0	0	1	1	1	0	0	0	0	1	1	0	0	0	1	2	0	0	2	0	0	0	5	0	1	2
2	3	11	1	22	1	1	6	2	1	1	2	600	5	1	1	1	0	4	0	1	0	0	1	0	0	0	0	1	0	0	0	0	0	1	0	0	0	1	0	0	0	0	0	4	0	4	0	1	1.5
3	6	24	1	22	1	1	10	6	1	1	6	400	3	1	3	1	1	4	1	0	1	0	1	0	1	1	1	1	0	1	1	1	1	0	0	0	0	1	0	0	0	0	0	0	0	3	0	2	0
2	2	7	1	22	2	#NULL!	#NULL!	2	1	1	2	200	3	1	1	1	0	4	0	0	0	0	0	0	0	0	0	0	0	0	0	0	1	1	0	0	0	2	0	0	0	0	0	0	0	0	0	1	0.75
2	2	7	1	22	1	1	8	2	2	1	2	1200	3	1	1	1	1	4	0	0	0	0	1	0	0	0	0	0	0	0	1	0	1	1	0	0	0	1	0	0	0	1	0	0	0	3	0	1	1
2	4	14	1	21	2	#NULL!	#NULL!	8	1	1	8	800	6	1	1	1	0	4	0	0	1	0	1	0	0	1	1	1	0	0	0	0	0	1	0	0	0	2	0	0	0	0	0	0	0	0	0	1	0.25
1	3	11	1	21	1	1	7	2	1	1	2	300	4	1	1	1	1	3	1	1	1	1	1	0	0	0	1	1	0	0	0	0	1	1	0	0	0	1	0	0	0	0	0	6	0	11	0	1	1.5
2	5	17	1	21	2	#NULL!	#NULL!	2	2	1	2	4000	3	1	1	1	0	4	0	0	0	0	1	0	0	0	0	0	0	0	0	0	1	0	0	0	0	1	0	0	0	0	0	1	0	0	0	1	1.5
3	6	22	1	21	2	#NULL!	#NULL!	2	1	1	2	750	5	1	1	1	0	9	0	0	0	0	0	0	0	1	1	1	0	0	0	0	1	0	0	0	0	2	0	0	0	0	0	0	0	0	0	1	0.5
1	7	28	1	20	1	1	13	7	1	1	88	1000	4	1	1	1	1	4	0	0	1	0	1	0	0	0	0	1	0	0	0	0	1	0	0	0	0	1	0	0	0	0	0	8	0	9	0	1	5
2	3	9	1	20	1	1	10	2	1	1	2	4000	4	1	1	1	1	4	0	1	0	0	1	0	0	1	1	1	0	0	0	1	1	0	0	0	0	1	0	0	0	0	0	4	0	1	0	1	1
3	6	21	1	20	1	1	8	1	2	1	2	98	3	1	1	1	0	4	0	1	0	0	1	0	0	1	1	1	0	0	0	1	1	0	0	0	0	1	0	0	0	0	0	0	0	1	0	1	0.25
3	3	12	1	20	1	1	4	1	1	1	8	5500	3	1	3	1	0	3	1	0	0	0	0	0	0	1	1	1	0	0	0	0	1	0	0	0	0	2	0	0	0	0	0	0	0	0	0	2	0
2	3	10	1	19	1	1	6	2	1	1	2	700	3	1	1	1	0	4	1	0	0	0	1	0	0	1	1	1	0	0	0	0	1	0	0	0	0	1	0	0	0	0	0	2	0	3	0	1	0.5
3	1	2	1	18	1	1	8	1	2	1	6	500	3	1	1	1	1	4	0	0	1	0	1	0	0	1	1	1	0	0	0	1	1	1	1	1	0	1	0	0	0	0	0	0	19	13	0	1	1
2	1	3	1	22	1	1	9	1	1	1	5	1500	4	1	1	1	0	7	1	1	1	1	1	0	0	1	1	1	0	0	0	0	0	1	0	1	0	1	0	0	0	0	0	0	0	5	0	1	3
2	2	6	1	31	1	1	7	2	2	1	4	600	4	1	3	1	1	4	1	0	1	0	1	0	0	0	1	0	0	0	0	0	1	0	0	0	0	1	0	0	0	0	0	0	2	10	0	1	0.5
3	1	1	1	26	2	#NULL!	#NULL!	2	1	1	2	500	5	1	1	1	1	4	0	0	0	0	1	0	0	1	1	1	0	0	0	0	1	0	0	0	0	1	0	0	0	0	0	0	0	1	0	1	1
3	1	3	1	23	1	1	9	2	1	1	2	6500	3	1	3	2	1	4	1	0	1	1	1	0	0	1	1	1	0	0	0	1	1	0	1	0	0	1	2	0	0	2	0	5	0	3	0	1	5
3	6	23	1	44	1	2	#NULL!	1	2	1	6	2500	6	3	3	3	1	4	1	0	0	0	1	0	0	1	1	1	0	0	0	1	1	0	0	0	0	1	0	0	0	0	0	1	0	0	0	1	0.5
1	5	17	1	40	2	#NULL!	#NULL!	2	1	1	2	1250	6	1	1	1	0	4	0	0	1	0	0	0	0	1	0	1	0	0	0	0	1	0	0	0	0	1	0	0	0	2	0	0	0	7	0	1	3
2	6	23	1	30	2	#NULL!	#NULL!	1	1	1	8	700	8	1	1	1	0	4	0	0	1	0	0	0	0	1	1	1	0	0	0	0	0	1	0	0	0	1	0	0	0	2	0	5	0	6	0	1	4
3	6	23	1	30	2	#NULL!	#NULL!	2	1	1	2	1000	6	1	1	1	0	9	0	0	0	0	1	0	0	1	1	1	0	0	0	0	1	0	0	0	0	2	0	0	0	0	0	0	0	0	0	2	0
3	2	6	1	28	1	1	5	1	2	1	2	3000	5	1	1	3	1	1	1	0	0	0	1	0	0	0	0	0	0	0	0	0	1	0	0	0	0	1	0	0	0	1	0	0	0	2	0	1	1.25
3	6	23	1	27	2	#NULL!	#NULL!	1	2	1	1	0	6	1	3	1	1	9	0	1	0	0	0	0	0	0	1	1	0	0	0	0	1	0	0	0	0	2	0	0	0	0	0	0	0	0	0	2	0
3	1	1	1	26	1	1	5	2	2	1	6	1000	4	1	3	1	1	4	0	0	1	0	1	0	0	1	1	1	0	0	0	0	1	0	1	0	0	1	3	0	0	0	0	0	0	1	0	1	1
2	6	23	1	25	1	1	1	1	2	1	8	500	5	1	1	1	0	4	0	0	0	0	1	0	0	1	1	1	0	0	1	0	0	1	0	0	1	1	0	0	0	0	0	4	0	3	0	1	5
3	6	22	1	25	1	2	#NULL!	1	1	1	4	8000	6	3	3	1	2	4	1	0	0	1	1	0	0	1	1	1	0	0	0	1	1	0	1	0	0	1	0	0	0	0	0	3	0	8	0	2	0
1	1	3	1	24	1	1	9	2	2	3	#NULL!	1000	7	1	1	1	0	4	1	0	1	0	1	0	0	1	1	1	0	0	0	0	1	0	0	0	0	1	0	0	0	3	0	8	0	1	0	1	3
2	5	20	1	20	2	#NULL!	#NULL!	2	2	1	2	0	3	1	1	1	0	4	0	0	0	0	1	0	0	0	1	0	0	0	0	0	0	0	0	0	0	2	0	0	0	0	0	0	0	0	0	1	1.5
1	6	22	1	26	2	#NULL!	#NULL!	8	1	1	8	2130	5	1	1	1	0	9	0	0	0	0	0	0	0	1	1	1	0	0	0	0	1	0	1	0	0	1	0	0	0	0	0	0	0	1	0	1	3
1	6	22	1	26	2	#NULL!	#NULL!	8	1	1	8	2130	5	1	1	1	0	9	0	0	0	0	0	0	0	1	1	1	0	0	0	0	1	0	1	0	0	1	0	0	0	0	0	0	0	1	0	1	3
2	6	21	1	25	2	#NULL!	#NULL!	8	2	3	#NULL!	0	3	1	1	1	0	9	0	0	0	0	0	0	0	1	0	0	0	0	0	0	0	0	0	0	0	2	0	0	0	0	0	0	0	0	0	2	0
3	1	1	1	38	2	#NULL!	#NULL!	1	2	1	2	400	11	1	1	1	1	4	0	0	1	0	1	0	0	1	1	1	0	0	0	1	1	0	0	0	0	2	0	0	0	0	0	0	0	1	0	1	2.5
2	1	3	1	27	1	1	10	1	1	1	2	2000	4	1	1	1	1	4	0	1	1	0	1	0	0	1	1	1	0	0	0	0	1	0	0	0	0	1	2	0	0	1	0	3	0	15	0	1	3
1	3	12	1	39	2	#NULL!	#NULL!	2	1	1	2	2000	10	1	3	1	1	3	0	0	1	0	1	0	0	1	1	1	0	0	0	0	1	0	0	0	0	1	0	0	0	0	0	6	0	20	0	1	4
1	2	5	1	30	1	1	2	1	2	1	7	1500	4	88	3	1	1	3	1	0	0	1	1	0	0	0	0	1	0	0	0	0	1	0	0	0	0	1	0	0	0	0	0	0	0	4	0	2	0
1	6	22	1	29	2	#NULL!	#NULL!	8	1	1	8	2000	7	1	1	1	0	9	0	1	1	0	1	0	0	1	1	1	0	0	0	0	1	0	0	0	0	1	0	0	0	1	0	4	0	8	0	1	1.5
1	2	5	1	28	1	1	4	1	2	1	5	800	4	2	3	1	2	2	1	0	1	0	1	0	0	0	1	1	0	0	0	0	1	0	0	0	0	2	0	0	0	0	0	0	0	0	0	2	0
2	1	3	1	27	2	#NULL!	#NULL!	1	1	1	2	1000	7	1	1	1	0	4	0	0	0	0	0	0	0	1	1	1	0	0	0	0	1	1	0	0	0	1	0	0	0	0	0	5	0	25	0	1	4
2	7	26	1	25	1	1	3	2	1	1	2	500	4	1	1	1	0	8	0	0	0	0	0	0	0	0	0	0	0	0	0	0	0	0	0	0	0	1	0	0	0	0	0	0	0	4	0	2	0
2	1	3	1	22	1	1	9	1	1	1	4	4000	3	2	3	1	1	4	1	0	1	1	1	0	0	1	1	1	0	0	0	0	0	1	0	1	0	1	3	0	0	2	0	8	0	0	0	1	2
1	1	3	1	20	2	#NULL!	#NULL!	2	1	1	2	540	4	1	1	1	0	4	0	0	1	0	1	0	0	0	0	1	0	0	0	0	1	0	0	0	0	1	0	0	0	0	0	0	0	11	0	1	6
2	1	3	1	24	1	1	8	2	2	1	2	2000	4	1	1	1	0	4	0	1	0	0	1	0	0	1	1	1	0	0	0	0	1	1	0	0	0	1	0	0	0	0	3	0	0	0	0	1	2
3	1	4	1	18	1	1	6	2	2	1	2	1500	3	1	1	1	0	9	0	0	0	0	1	0	0	0	1	1	0	0	0	0	1	0	0	0	0	1	0	0	0	0	0	2	0	0	0	#NULL!	0.5
1	6	22	1	45	2	#NULL!	#NULL!	8	1	1	2	1000	9	1	1	1	0	9	0	0	0	0	0	0	0	1	1	1	0	0	0	0	1	0	0	0	0	1	0	0	0	1	0	10	0	22	0	1	3
1	6	22	1	42	2	#NULL!	#NULL!	8	2	1	2	2200	9	1	1	1	0	9	0	0	1	0	1	0	0	1	1	1	0	0	0	0	1	0	0	0	0	1	0	0	0	1	0	5	0	3	0	1	0.25
1	6	22	1	42	2	#NULL!	#NULL!	8	1	1	2	2750	10	1	1	1	0	9	0	0	0	0	1	0	0	1	1	1	0	0	0	0	1	0	0	0	0	1	0	0	0	2	0	8	0	15	0	1	2
1	5	17	1	40	2	#NULL!	#NULL!	2	1	1	2	1250	6	1	1	1	0	4	0	0	1	0	0	0	0	1	0	1	0	0	0	0	1	0	0	0	0	1	0	0	0	2	0	0	0	7	0	1	3
2	5	20	1	39	2	#NULL!	#NULL!	2	2	1	2	2500	7	1	3	1	1	4	0	1	0	0	0	0	1	1	1	0	0	0	0	1	0	0	0	0	0	1	0	0	0	0	0	17	0	15	0	1	2
2	6	23	1	38	2	#NULL!	#NULL!	8	1	1	2	1500	12	1	3	1	1	4	1	1	1	1	1	0	0	1	1	1	0	0	0	0	1	1	1	1	0	1	0	0	0	0	0	4	0	12	0	1	2
2	1	3	1	35	2	#NULL!	#NULL!	1	2	3	#NULL!	1500	9	1	1	1	0	4	0	1	1	0	1	0	0	0	0	0	0	0	0	0	0	0	0	0	0	1	0	0	0	1	0	0	0	0	0	1	1
2	6	23	1	35	1	1	1	1	1	1	8	1200	6	1	1	1	4	5	0	0	0	0	0	0	0	1	1	1	0	0	0	0	0	1	0	0	0	2	0	0	0	0	0	0	0	0	0	1	4
1	6	23	1	31	2	#NULL!	#NULL!	8	1	1	2	1800	7	1	1	1	0	9	0	0	0	0	0	0	0	1	1	0	0	0	0	0	1	0	0	0	0	1	0	0	0	0	0	2	0	2	0	1	1
1	7	27	1	31	2	#NULL!	#NULL!	8	1	1	2	0	4	1	3	1	1	4	0	0	0	0	0	0	0	0	0	0	0	0	0	0	1	0	0	0	0	2	0	0	0	0	0	0	0	0	0	1	4
1	5	20	1	31	2	#NULL!	#NULL!	1	2	3	#NULL!	0	5	1	1	1	1	4	0	0	0	0	0	0	0	0	0	0	0	0	0	0	1	0	0	0	0	2	0	0	0	0	0	0	0	0	0	1	0.25
2	6	21	1	30	2	#NULL!	#NULL!	8	1	1	8	4100	9	1	1	1	0	9	0	0	0	0	0	0	0	0	0	1	0	0	0	0	0	0	0	0	0	1	0	0	0	0	0	2	0	0	0	2	0
2	7	25	1	30	2	#NULL!	#NULL!	8	1	1	2	1600	10	1	1	1	0	4	0	0	0	0	0	0	0	0	0	1	0	0	0	0	0	0	0	0	0	1	0	0	0	1	0	5	0	0	0	1	1
3	6	23	1	30	1	1	2	2	1	1	4	1500	5	1	1	1	0	9	0	0	1	0	1	0	0	1	1	1	0	0	0	0	1	0	0	0	0	1	0	0	0	0	0	0	0	1	0	1	1
1	7	25	1	30	2	#NULL!	#NULL!	2	2	1	2	0	7	1	1	1	1	9	0	0	0	0	0	0	0	0	0	0	0	0	1	0	0	0	0	0	0	1	0	0	0	1	0	3	0	1	0	1	4
1	1	3	1	30	2	#NULL!	#NULL!	2	1	1	2	6500	8	3	3	2	1	4	1	1	1	0	1	0	0	1	1	1	0	0	0	0	1	0	0	0	0	1	0	0	0	1	0	0	0	0	0	1	1
2	6	23	1	30	2	#NULL!	#NULL!	1	1	1	8	1800	4	1	1	2	0	4	0	0	0	0	0	0	0	1	0	1	0	0	1	0	0	0	0	0	0	2	0	0	0	0	0	0	0	0	0	1	3
2	6	23	1	28	2	#NULL!	#NULL!	8	1	1	8	800	9	1	1	1	0	9	0	0	1	0	1	0	0	1	1	1	0	0	0	0	1	1	0	0	0	1	0	0	0	0	0	2	0	6	0	1	1
1	6	23	1	28	2	#NULL!	#NULL!	8	1	1	88	2300	6	1	1	1	0	9	0	1	1	0	1	0	0	1	1	1	0	0	0	0	1	0	0	0	0	1	0	0	0	0	0	1	0	7	0	1	0.5
1	6	23	1	28	2	#NULL!	#NULL!	8	1	1	2	4500	4	1	1	1	0	9	0	1	1	0	1	0	0	1	1	1	0	0	0	0	1	0	0	0	0	1	0	0	0	3	0	4	0	13	0	1	1
2	5	20	1	28	2	#NULL!	#NULL!	2	2	1	2	3000	8	1	1	1	0	4	0	1	1	0	0	0	0	0	0	1	0	0	0	0	1	0	0	0	0	1	0	0	0	3	0	7	0	0	0	1	1.5
1	6	22	1	27	2	#NULL!	#NULL!	2	1	1	8	3000	6	1	1	1	0	9	0	1	1	0	1	0	0	1	1	1	0	0	0	0	1	0	0	0	0	1	0	0	0	1	0	0	0	0	0	1	1.5
1	6	22	1	27	2	#NULL!	#NULL!	1	2	1	8	3000	5	1	3	3	1	9	0	0	0	0	1	0	0	1	1	1	0	0	0	0	1	0	0	0	0	2	0	0	0	0	0	0	0	0	0	1	0.5
3	6	23	1	26	2	#NULL!	#NULL!	2	2	1	2	98	4	1	1	1	0	9	0	1	1	0	1	0	0	1	0	1	0	0	0	1	0	0	0	0	0	1	0	0	0	0	0	0	0	14	0	1	2
1	3	11	1	26	1	1	6	2	1	1	2	300	4	1	3	1	2	4	1	1	1	0	1	0	0	0	1	1	0	0	0	0	1	1	0	0	0	1	0	0	0	0	0	4	0	10	0	1	2
3	6	23	1	26	2	#NULL!	#NULL!	2	1	1	2	1500	5	3	3	1	2	9	0	0	0	0	1	0	0	0	1	1	0	0	0	0	1	0	0	0	0	2	0	0	0	0	0	0	0	0	0	1	2.5
2	5	18	1	26	1	1	7	2	1	4	#NULL!	600	5	1	1	1	0	9	0	0	0	0	1	0	0	1	1	1	0	0	0	0	1	0	0	0	0	1	0	0	0	0	0	6	0	10	0	1	0.5
2	6	21	1	25	2	#NULL!	#NULL!	8	1	1	8	500	5	3	3	3	0	9	0	0	0	0	1	0	0	1	1	1	0	0	0	0	0	1	0	0	0	2	0	0	0	0	0	0	0	0	0	1	1
2	1	2	1	25	1	1	3	1	1	1	2	800	5	1	1	1	0	4	0	0	1	0	1	0	0	1	1	0	0	0	0	0	1	0	0	0	0	1	2	0	0	0	0	0	0	0	0	1	1.5
1	7	25	1	25	2	#NULL!	#NULL!	2	2	1	2	2000	5	1	1	1	1	9	0	0	1	0	0	0	0	0	0	0	0	0	0	0	1	0	0	0	0	1	0	0	0	0	0	0	0	1	0	1	3
1	5	17	1	25	2	#NULL!	#NULL!	2	1	1	8	9000	6	1	1	1	1	4	0	0	0	0	0	0	0	1	1	1	0	0	0	0	0	0	0	0	0	1	0	0	0	0	0	0	0	6	0	1	0.5
1	5	17	1	25	2	#NULL!	#NULL!	2	2	1	8	9000	6	1	3	1	1	4	0	0	0	0	0	0	0	1	1	1	0	0	0	0	1	0	0	0	0	1	0	0	0	0	0	0	0	6	0	1	0.5
3	2	7	1	25	1	1	7	2	2	1	2	0	3	1	1	1	0	4	0	0	0	0	1	0	0	0	0	1	0	0	0	1	1	0	0	0	0	1	3	0	0	0	0	0	0	12	0	1	1.5
1	6	22	1	24	2	#NULL!	#NULL!	8	1	1	8	2825	4	1	3	3	1	9	0	1	0	0	1	0	0	1	1	1	0	0	0	0	1	0	1	0	0	1	0	0	0	0	0	0	0	28	0	2	0
1	5	20	1	24	2	#NULL!	#NULL!	1	2	1	88	0	4	1	3	1	1	4	0	0	0	0	0	0	0	0	0	0	0	0	0	0	1	0	0	0	0	1	0	0	0	1	0	0	0	2	0	1	0.25
1	5	17	1	24	2	#NULL!	#NULL!	2	2	1	2	6000	5	2	3	1	1	4	0	1	1	0	1	0	0	1	0	1	0	0	0	0	1	0	0	0	0	1	0	0	0	0	0	3	0	10	0	1	3
1	6	23	1	23	2	#NULL!	#NULL!	8	2	1	2	0	4	1	1	1	0	9	0	0	0	0	0	0	0	0	0	1	0	0	0	0	1	0	0	0	0	1	0	0	0	0	0	0	0	1	0	1	0.25
1	5	17	1	23	2	#NULL!	#NULL!	2	1	1	8	4000	4	1	1	1	0	4	0	0	0	0	0	0	0	0	1	1	0	0	0	0	1	0	0	0	0	1	0	0	0	0	0	0	0	3	0	1	2
2	2	6	1	23	1	1	7	2	1	1	2	100	3	1	3	1	1	4	1	1	0	0	1	0	0	0	1	0	0	0	0	0	1	0	0	0	0	1	0	0	0	0	0	2	0	3	0	1	0.5
2	5	17	1	23	2	#NULL!	#NULL!	2	2	1	2	0	5	1	1	1	0	4	0	1	1	0	1	0	0	1	0	1	0	0	0	1	1	0	0	0	0	1	1	0	0	1	0	5	0	3	0	1	8
3	1	4	1	22	1	1	6	2	1	1	2	850	4	1	1	1	1	9	0	0	1	0	1	0	0	0	0	1	0	0	0	0	1	0	0	0	0	1	2	0	0	0	0	4	6	3	0	1	1
1	2	7	1	22	1	1	5	5	1	3	#NULL!	1200	5	1	3	1	1	4	0	0	0	0	1	0	0	1	1	0	0	0	0	0	1	0	0	0	0	1	5	0	0	0	0	0	0	0	0	1	2
2	6	23	1	20	1	1	1	8	1	3	#NULL!	500	2	1	1	1	0	4	0	0	0	0	0	0	0	1	1	1	0	0	0	0	0	1	0	0	0	1	0	0	0	0	0	2	0	0	0	2	0
2	6	23	1	20	2	#NULL!	#NULL!	8	1	4	#NULL!	300	2	1	1	1	0	9	0	0	0	0	1	0	0	1	1	1	0	0	0	0	0	0	0	0	0	1	0	0	0	0	0	1	0	6	0	2	0
2	5	20	1	20	1	1	4	2	2	1	2	500	3	1	1	1	0	4	0	1	1	0	1	0	0	0	0	1	0	0	0	0	1	0	0	0	0	1	0	0	0	0	0	2	0	10	0	1	1
3	2	5	1	34	1	1	5	1	2	1	7	400	6	3	3	2	2	2	1	1	1	1	1	0	1	1	1	1	1	0	0	1	1	1	0	0	0	1	0	0	0	0	0	0	0	6	0	1	3
2	3	9	1	40	2	#NULL!	#NULL!	2	1	1	2	200	8	1	1	1	1	4	0	1	1	0	0	0	0	0	0	0	0	0	0	0	1	0	0	0	0	1	0	0	0	1	0	5	0	0	0	1	0.5
3	1	1	1	37	2	#NULL!	#NULL!	2	1	1	2	10000	6	1	1	1	1	4	0	0	0	0	1	0	0	1	1	1	0	0	0	1	1	0	0	0	0	1	2	0	0	0	0	5	0	1	0	1	2.5
3	1	1	1	35	2	#NULL!	#NULL!	2	1	1	2	800	10	1	1	1	1	4	0	1	1	0	1	0	0	1	1	1	0	0	0	0	0	0	0	0	0	1	1	0	0	2	0	8	0	18	0	1	4
2	3	10	1	33	2	#NULL!	#NULL!	2	2	1	2	500	6	1	3	1	1	4	1	1	1	0	1	0	0	1	1	1	0	0	0	0	1	0	0	0	0	1	0	0	0	1	0	0	0	0	0	1	2
1	3	11	1	25	1	1	2	2	2	1	2	2000	5	1	1	1	1	4	1	0	1	0	1	0	0	1	0	1	0	0	0	0	1	0	0	0	0	1	0	0	0	0	0	1	0	7	0	1	0.5
2	7	28	1	21	1	1	4	2	1	1	2	1500	8	1	1	1	1	8	0	0	1	0	1	0	0	1	0	0	0	0	0	0	0	0	0	0	0	1	0	0	0	1	0	5	0	3	0	1	3
2	3	10	1	19	1	1	5	2	1	1	2	3400	3	1	1	1	0	4	1	0	1	0	1	0	0	1	1	1	0	0	0	0	1	0	0	0	0	1	0	0	0	0	0	2	0	6	0	1	2
3	4	14	1	41	2	#NULL!	#NULL!	8	1	1	8	1000	10	1	3	1	1	4	1	0	0	1	1	0	0	1	1	0	0	0	0	1	0	0	0	0	0	1	0	0	0	0	0	6	0	0	0	2	0
3	6	22	1	36	2	#NULL!	#NULL!	2	1	1	2	3000	10	1	1	1	0	4	0	0	0	0	1	0	0	1	0	1	0	0	0	0	1	0	0	0	0	2	0	0	0	0	0	0	0	0	0	1	3
2	3	10	1	34	2	#NULL!	#NULL!	2	2	1	2	0	7	1	1	1	0	4	0	0	0	0	0	0	0	0	1	1	0	0	0	0	1	0	0	0	0	1	0	0	0	0	0	4	0	0	0	1	1
3	4	13	1	30	2	#NULL!	#NULL!	1	2	1	8	500	6	1	3	1	1	4	0	0	1	0	1	0	0	1	1	0	0	0	0	0	1	0	0	0	0	1	0	0	0	0	0	0	0	15	0	1	0.5
2	1	1	1	29	1	1	5	1	2	1	2	0	5	1	1	1	2	7	0	0	0	0	1	0	0	0	0	1	0	0	0	0	1	1	0	0	0	2	0	0	0	0	0	0	0	0	0	1	1
3	4	15	1	28	1	1	6	8	1	3	#NULL!	500	5	3	1	1	2	4	0	0	1	0	1	0	0	1	1	1	0	0	0	1	1	0	0	0	0	1	0	0	0	0	0	0	0	3	0	1	1
1	3	11	1	28	2	#NULL!	#NULL!	2	1	1	2	1400	7	1	1	1	2	4	1	1	1	0	1	0	0	1	1	1	0	0	0	0	1	1	0	0	0	1	0	0	0	0	0	3	0	9	0	1	1
3	1	1	1	28	2	#NULL!	#NULL!	2	1	1	2	2200	4	1	1	1	1	4	0	0	0	0	1	0	0	1	1	1	0	0	0	0	1	0	0	0	0	2	0	0	0	0	0	0	0	2	0	1	1
3	2	8	1	28	1	1	8	1	2	1	3	1000	4	1	3	1	1	4	1	0	1	1	1	0	0	1	1	1	0	0	0	0	1	0	1	0	0	1	0	0	0	0	0	0	0	8	0	2	0.5
3	6	22	1	26	2	#NULL!	#NULL!	2	2	1	2	5000	5	1	1	1	0	4	0	1	1	0	1	0	0	0	1	0	0	0	0	0	1	0	0	0	0	1	0	0	0	0	0	10	0	0	0	1	6
3	4	16	1	25	2	#NULL!	#NULL!	8	1	1	8	2000	5	1	3	1	4	4	0	0	1	0	1	0	0	0	1	0	0	0	0	0	1	0	0	0	0	1	0	0	0	0	0	0	0	7	0	1	1
3	4	16	1	25	2	#NULL!	#NULL!	1	1	1	8	700	8	1	1	1	0	4	0	0	0	0	1	0	0	1	1	1	0	0	0	0	0	0	0	0	0	1	0	0	0	0	0	4	0	1	0	1	1
3	1	3	1	25	1	1	3	2	1	1	2	2800	5	1	1	1	1	4	0	1	1	0	1	0	0	1	1	1	0	0	0	0	1	0	0	0	0	1	0	0	0	0	0	0	0	1	0	1	1
3	1	4	1	25	1	1	4	1	2	1	2	0	4	1	1	1	0	8	0	0	0	0	0	0	0	0	0	1	0	0	0	0	1	0	0	0	0	2	0	0	0	0	0	0	0	0	0	1	0.5
3	5	18	1	24	2	#NULL!	#NULL!	1	2	1	7	4113	6	1	3	1	1	4	1	0	1	0	1	0	0	1	1	1	0	0	0	0	1	0	0	0	0	1	0	0	0	0	0	18	0	12	0	1	2
3	4	16	1	22	2	#NULL!	#NULL!	8	1	1	8	2000	4	1	1	1	0	4	0	0	0	0	1	0	0	0	1	0	0	0	0	0	1	0	0	0	0	1	0	0	0	0	0	0	0	10	0	1	0.5
3	1	2	1	20	2	#NULL!	#NULL!	1	2	1	2	1500	4	1	1	1	0	4	0	0	0	0	1	0	0	0	0	0	0	0	0	0	0	1	0	0	0	1	1	0	0	0	0	2	0	0	0	1	0.5
1	1	1	1	25	1	1	5	2	1	1	2	300	4	1	1	1	0	4	0	0	0	0	1	0	0	1	1	0	0	0	0	0	1	0	0	0	0	1	0	0	0	0	0	3	0	0	0	1	2
1	3	9	1	24	2	#NULL!	#NULL!	2	1	1	2	1500	4	1	1	1	1	4	0	1	0	0	1	0	1	0	0	0	1	0	0	0	0	0	0	0	0	2	0	0	0	0	0	0	0	0	0	1	1
2	1	1	1	25	1	1	7	1	2	1	7	2500	4	1	1	1	2	4	0	1	1	0	1	0	0	1	1	1	0	0	0	0	1	1	0	0	0	1	0	0	0	0	0	6	0	9	0	1	1
1	6	22	1	37	2	#NULL!	#NULL!	8	1	1	8	2320	8	1	1	1	0	9	0	0	1	0	1	0	0	1	1	1	0	0	0	0	1	0	0	0	0	1	0	0	0	1	0	8	0	22	0	1	0.25
1	6	22	1	30	2	#NULL!	#NULL!	8	1	1	2	1780	5	1	1	1	0	9	0	0	0	0	0	0	0	1	1	1	0	0	0	0	1	0	0	0	0	2	0	0	0	0	0	0	0	0	0	1	1.25
1	6	21	1	28	2	#NULL!	#NULL!	8	1	1	8	5960	6	1	1	1	1	4	0	0	1	0	1	0	0	1	1	0	0	0	0	0	0	0	0	0	0	1	0	0	0	2	0	2	0	3	0	1	2
1	7	27	1	26	2	#NULL!	#NULL!	2	2	1	2	150	7	1	1	1	4	4	0	0	0	0	0	0	0	0	0	0	0	0	0	0	0	0	0	0	0	2	0	0	0	0	0	0	0	0	0	1	0.5
2	3	12	1	26	2	#NULL!	#NULL!	2	2	1	2	1000	6	1	3	1	3	3	1	1	0	1	1	0	0	1	1	1	0	0	0	0	0	1	0	0	0	1	0	0	0	0	0	3	8	2	0	1	2.5
1	7	27	1	22	2	#NULL!	#NULL!	2	1	1	2	200	4	1	1	1	0	4	0	0	0	0	0	0	0	0	0	0	0	0	0	0	0	0	0	0	0	1	0	0	0	0	0	1	0	0	0	1	3
2	3	12	1	20	1	1	4	1	2	1	4	1500	3	1	3	1	1	3	0	0	0	0	1	0	0	1	1	1	0	0	0	0	0	0	0	0	0	1	0	0	0	0	0	6	0	3	0	1	0.25
3	1	3	1	22	1	1	7	2	1	1	2	1000	3	1	1	1	0	4	0	1	1	0	0	0	0	0	0	1	0	0	0	0	1	0	0	0	0	1	0	0	0	0	0	0	0	4	0	1	1
3	1	3	1	22	1	1	9	1	2	1	88	1500	3	1	1	1	1	4	0	0	1	0	1	0	0	1	1	1	0	0	0	1	1	0	0	0	0	2	0	0	0	0	0	0	0	2	0	1	5
2	7	26	1	20	1	1	4	2	2	1	4	1000	3	1	1	1	0	4	0	0	0	0	0	0	0	1	1	0	0	0	0	0	0	0	0	0	0	1	3	0	0	0	0	0	0	3	0	2	0
2	1	2	1	20	1	1	9	1	2	1	5	1500	5	1	1	1	1	4	0	0	1	0	1	0	0	1	1	1	0	0	0	0	0	1	0	0	0	1	0	0	0	0	0	0	0	5	0	1	0.25
2	1	2	1	27	2	#NULL!	#NULL!	1	2	1	2	1500	5	1	1	1	0	4	0	0	0	0	1	0	0	0	0	1	0	0	0	0	0	0	0	0	0	1	1	0	0	0	0	1	0	4	0	1	1
2	1	1	1	38	2	#NULL!	#NULL!	1	2	1	2	98	9	1	3	1	1	4	0	1	0	0	1	0	0	1	1	1	0	0	0	0	1	1	0	0	0	1	5	0	0	1	0	20	0	10	0	1	2
1	5	17	1	35	2	#NULL!	#NULL!	2	1	1	88	4000	7	1	1	1	0	4	0	0	1	0	1	0	0	0	1	0	0	0	0	0	1	0	0	0	0	2	0	0	0	0	0	0	0	0	0	1	0.5
2	3	9	1	35	2	#NULL!	#NULL!	2	2	1	2	210	9	1	1	1	1	4	0	0	0	0	1	0	0	0	0	1	0	0	0	0	1	0	0	0	0	1	0	0	0	0	0	4	0	0	0	1	2
2	1	1	1	28	2	#NULL!	#NULL!	1	2	1	2	98	8	1	3	1	1	4	0	0	0	0	1	0	0	0	0	1	0	0	0	0	0	1	0	0	0	1	1	0	0	0	0	2	0	0	0	1	1.5
3	5	20	1	27	1	1	5	1	2	1	2	500	5	1	1	1	1	4	0	0	1	0	1	0	0	1	1	1	0	0	0	0	1	0	0	0	0	1	0	0	0	0	0	3	0	7	0	1	1
2	5	20	1	25	2	#NULL!	#NULL!	2	1	1	2	1300	5	1	3	1	1	4	0	0	0	0	0	0	0	0	1	1	0	0	0	0	1	0	0	0	0	2	0	0	0	0	0	0	0	0	0	1	2
2	3	9	1	25	2	#NULL!	#NULL!	2	1	1	2	600	7	1	1	1	1	4	0	1	0	0	0	0	0	0	1	0	0	0	1	1	0	0	0	0	0	1	0	0	0	0	0	6	0	0	0	1	1
2	1	1	1	25	1	1	5	1	2	1	2	800	5	1	3	1	1	4	0	0	1	0	1	0	0	1	1	1	0	0	0	0	1	1	0	0	0	1	4	0	0	1	0	1	0	0	0	1	2
3	5	20	1	25	1	1	10	1	1	1	7	3500	4	1	1	1	2	4	0	1	1	0	1	0	0	1	1	1	0	0	0	0	1	0	0	0	0	1	0	0	0	0	0	3	0	15	0	1	1
1	3	11	1	23	1	1	6	2	1	1	2	1000	3	1	1	1	1	4	0	0	1	0	1	0	0	1	1	1	1	0	0	0	1	0	0	0	0	1	0	0	0	0	0	0	0	5	0	1	1
3	5	18	1	22	2	#NULL!	#NULL!	1	2	1	2	500	5	1	1	1	1	4	0	1	0	0	1	0	0	1	1	0	0	0	0	0	1	0	0	0	0	1	0	0	0	0	0	3	0	0	0	1	1
3	5	20	1	21	2	#NULL!	#NULL!	1	2	1	8	800	4	1	1	1	1	4	0	1	1	0	1	0	0	1	1	1	0	0	0	0	1	1	0	0	0	1	0	0	0	0	0	2	0	3	0	1	0.5
1	7	27	1	21	2	#NULL!	#NULL!	2	1	1	2	100	4	1	1	1	0	4	0	0	0	0	0	0	0	0	0	0	0	0	0	0	0	0	0	0	0	1	0	0	0	0	0	0	0	8	0	1	3
2	3	9	1	19	1	1	8	2	1	1	5	1000	3	1	1	1	0	4	0	0	1	0	1	0	0	1	0	1	0	0	0	1	1	1	0	0	0	1	0	0	0	0	0	8	0	9	0	1	0.25
1	6	22	1	45	2	#NULL!	#NULL!	8	1	1	88	140	8	1	1	1	0	9	0	0	0	0	0	0	0	0	0	0	0	0	0	0	0	0	0	0	0	1	0	0	0	1	0	0	0	0	0	2	0
3	1	3	1	40	2	#NULL!	#NULL!	2	1	1	2	5000	2	1	3	1	4	4	1	0	0	1	1	0	0	1	1	1	0	0	0	0	1	0	0	0	0	1	7	0	0	0	0	0	0	15	0	1	10
2	7	28	1	38	2	#NULL!	#NULL!	1	2	1	2	0	6	1	1	1	1	9	0	0	0	0	0	0	0	0	0	0	0	0	0	0	0	0	0	0	0	1	0	0	0	2	0	0	0	0	0	1	1
1	1	1	1	37	2	#NULL!	#NULL!	2	2	1	2	400	8	1	1	1	0	4	0	0	1	0	0	0	0	1	1	1	0	0	0	0	1	0	0	0	0	1	0	0	0	1	0	2	0	8	0	1	0.5
2	5	18	1	36	2	#NULL!	#NULL!	2	1	1	2	900	8	1	3	1	1	9	0	0	1	0	1	0	0	1	1	1	0	0	0	1	1	0	0	0	0	1	0	0	0	0	0	0	0	8	0	1	2
1	1	4	1	36	2	#NULL!	#NULL!	2	1	1	2	7500	9	1	3	1	2	4	1	1	1	0	1	0	0	1	1	1	0	0	0	0	1	1	0	0	0	1	9	0	0	2	0	5	0	2	0	1	4
1	7	27	1	35	2	#NULL!	#NULL!	1	1	1	2	300	11	1	1	1	0	4	0	0	0	0	0	0	0	0	0	0	0	0	0	0	0	0	0	0	0	1	0	0	0	0	0	3	0	0	0	1	4
2	5	19	1	32	2	#NULL!	#NULL!	2	2	1	2	0	6	1	1	1	0	4	0	0	0	0	1	0	0	0	0	1	0	0	0	0	1	0	0	0	0	1	0	0	0	0	0	15	0	4	0	1	5
2	5	19	1	32	1	1	9	2	1	1	2	3000	7	1	1	1	0	4	0	0	1	0	1	0	0	1	1	1	0	0	0	0	1	0	0	0	0	1	0	0	0	2	0	10	0	0	0	1	4
1	2	8	1	31	2	#NULL!	#NULL!	2	1	1	2	250	7	1	3	1	1	4	1	0	0	1	1	0	0	1	1	1	0	0	0	0	1	0	0	1	0	1	7	0	0	2	0	0	0	6	0	1	1
1	1	2	1	30	2	#NULL!	#NULL!	2	2	1	2	2000	8	1	1	1	1	4	0	0	0	0	1	0	0	1	1	1	0	0	1	0	1	0	0	0	0	1	0	0	0	0	0	5	1	2	0	1	3
3	5	19	1	30	1	1	4	1	2	1	2	1000	6	1	3	1	1	4	0	0	1	0	1	0	0	1	1	1	0	0	0	1	0	0	0	0	0	2	0	0	0	0	0	0	0	0	0	1	1
1	7	27	1	30	2	#NULL!	#NULL!	1	2	1	2	0	7	1	1	1	0	4	0	0	1	0	0	0	0	0	0	0	0	0	0	0	0	0	0	0	0	1	2	0	0	0	0	0	0	8	0	1	0.5
2	7	28	1	28	2	#NULL!	#NULL!	8	1	1	2	400	7	1	1	1	0	9	0	0	0	0	1	0	0	0	0	0	0	0	0	0	0	0	0	0	0	1	0	0	0	0	0	0	0	1	0	1	3
3	1	1	1	28	2	#NULL!	#NULL!	2	1	1	2	150	6	1	1	1	1	4	0	0	1	0	1	0	0	1	1	1	0	0	0	0	1	0	0	0	0	1	4	0	0	0	0	0	2	0	0	1	1
2	3	11	1	28	2	#NULL!	#NULL!	2	2	1	2	0	5	1	3	1	1	4	1	1	1	1	1	0	0	1	1	0	0	0	0	0	1	1	0	0	0	1	0	0	0	0	0	0	0	4	0	1	2
2	1	2	1	28	2	#NULL!	#NULL!	1	1	1	2	800	4	1	1	1	0	4	0	0	1	0	1	0	0	1	1	1	0	0	0	0	0	0	0	0	0	2	0	0	0	0	0	0	0	0	0	1	1.5
3	4	15	1	28	1	1	4	1	2	1	7	7000	6	1	3	1	2	4	1	1	1	1	1	0	0	1	1	1	0	0	0	0	1	1	0	0	0	1	0	0	0	0	0	0	0	10	0	1	1
3	5	19	1	28	2	#NULL!	#NULL!	1	2	1	2	500	6	1	1	1	1	4	0	0	1	0	0	0	0	1	1	0	0	0	0	0	0	0	0	0	0	1	0	0	0	0	0	3	0	15	0	1	1
3	4	16	1	27	2	#NULL!	#NULL!	1	2	1	2	700	5	1	3	1	1	4	0	0	0	0	1	0	0	1	1	1	0	0	0	0	1	0	0	0	0	1	0	0	0	0	0	0	0	0	0	1	2
3	2	7	1	27	1	1	4	2	1	1	2	5000	3	1	1	1	0	4	0	0	0	0	1	0	0	1	1	1	0	0	0	1	1	0	0	0	0	1	0	0	0	0	0	10	0	3	0	1	1
1	5	19	1	26	1	1	5	2	2	1	88	0	5	1	1	1	0	4	0	0	1	0	1	0	0	1	1	1	0	0	0	0	1	0	0	0	0	1	0	0	0	0	0	3	0	14	0	1	2
2	5	19	1	26	2	#NULL!	#NULL!	2	2	1	2	0	5	1	1	1	0	4	0	1	1	0	1	0	0	1	1	1	0	0	0	0	1	0	0	0	0	1	0	0	0	0	0	0	0	6	0	1	3
1	5	18	1	25	1	1	7	3	1	1	2	500	7	1	1	1	0	3	1	1	0	0	0	0	0	1	1	1	0	0	0	0	1	0	0	0	0	1	0	0	0	0	0	2	0	5	0	1	4
1	1	3	1	25	2	#NULL!	#NULL!	2	1	1	2	2000	3	1	1	1	1	4	0	0	0	0	1	0	0	0	0	1	0	0	0	0	1	0	0	0	0	1	0	0	0	0	0	8	0	2	0	1	1
2	1	3	1	25	1	1	8	1	1	1	2	1600	5	1	1	1	0	4	0	0	0	0	1	0	0	1	1	1	0	0	0	0	0	1	0	0	0	1	1	0	0	0	0	4	0	6	0	1	1
2	5	19	1	25	2	#NULL!	#NULL!	2	2	1	2	98	5	1	1	1	0	4	0	0	0	0	1	0	0	0	0	1	0	0	0	0	1	0	0	0	0	1	0	0	0	0	0	0	1	4	0	1	5
2	3	9	1	25	2	#NULL!	#NULL!	1	2	1	2	0	7	1	3	1	1	4	0	1	1	0	0	0	0	0	0	0	0	0	0	0	1	0	0	0	0	1	0	0	0	0	0	3	0	5	0	1	2
1	5	18	1	25	1	1	6	2	1	1	2	1000	4	1	3	1	1	3	1	1	1	0	1	0	0	1	1	1	0	0	0	0	1	0	0	0	0	1	0	0	0	0	0	70	0	10	0	1	4
2	3	9	1	24	1	1	10	2	2	1	2	2000	4	1	1	1	0	4	0	0	0	0	1	0	0	1	1	1	0	0	0	1	1	0	0	0	0	1	0	0	0	0	0	0	0	4	0	1	2
3	4	14	1	24	1	1	4	1	2	1	8	3000	4	1	1	1	1	4	1	0	1	0	1	0	0	1	1	1	0	0	0	0	1	0	0	0	0	1	0	0	0	0	0	0	0	3	0	1	1
1	6	22	1	23	2	#NULL!	#NULL!	8	1	1	8	2100	6	1	3	1	0	9	0	1	1	0	1	0	0	0	1	1	0	0	0	0	1	0	0	0	0	2	0	0	0	0	0	0	0	0	0	1	1
1	1	4	1	23	1	1	8	2	1	1	2	2100	6	1	1	1	2	4	1	0	1	0	1	0	0	1	1	1	0	0	1	0	1	0	0	0	0	1	3	0	0	0	0	3	0	0	0	1	0.25
3	4	16	1	22	1	1	4	1	2	1	8	2500	4	1	1	1	1	4	0	0	1	0	1	0	0	1	1	0	0	0	0	0	1	0	0	0	0	1	0	0	0	0	0	0	0	4	0	1	1.5
3	5	19	1	22	1	1	4	1	2	1	2	1000	4	1	1	1	1	4	0	1	1	0	1	0	0	1	1	0	0	0	0	0	1	0	0	0	0	1	0	0	0	0	0	5	0	1	0	1	1.5
1	5	19	1	22	2	#NULL!	#NULL!	1	2	1	2	0	8	1	1	1	1	4	0	0	1	0	0	0	0	1	1	0	0	0	0	0	1	0	0	0	0	1	0	0	0	0	0	6	0	5	0	1	3
3	4	14	1	22	2	#NULL!	#NULL!	1	2	1	2	700	3	1	1	1	1	4	0	0	1	0	1	0	0	1	1	1	0	0	0	0	1	0	0	0	0	1	0	0	0	0	0	0	0	7	0	1	1.5
2	5	17	1	22	1	1	6	2	1	1	7	2000	4	1	1	1	0	4	0	0	1	0	1	0	0	1	1	1	0	0	0	0	1	0	0	0	0	1	0	0	0	0	0	0	0	5	0	1	1.5
2	5	19	1	21	1	1	7	2	2	1	2	2000	3	1	1	1	0	4	0	1	1	0	1	0	0	1	1	1	0	0	0	0	1	0	0	0	0	1	0	0	0	0	0	3	0	0	0	1	1
1	5	18	1	21	1	1	7	1	2	1	2	200	3	1	1	1	1	4	0	0	1	0	1	0	0	1	1	0	0	0	0	0	1	0	0	0	0	1	0	0	0	2	0	0	0	6	0	1	0.5
2	7	26	1	20	2	#NULL!	#NULL!	8	1	3	#NULL!	300	10	1	1	1	1	8	0	0	0	0	0	0	0	0	0	0	0	0	0	0	0	0	0	0	0	1	1	0	0	0	0	2	0	5	0	1	1
2	7	28	1	20	2	#NULL!	#NULL!	2	2	1	8	500	4	1	3	1	1	9	0	1	1	0	1	0	0	0	1	1	0	0	0	1	0	0	0	0	0	1	0	0	0	1	0	0	0	2	0	1	8
3	4	14	1	20	1	1	10	1	2	1	2	1000	3	1	1	1	1	4	0	0	1	1	1	0	0	1	1	1	0	0	0	0	1	0	0	0	0	2	0	0	0	0	0	0	0	0	0	1	2
2	3	10	1	20	1	1	5	1	1	3	#NULL!	200	2	1	3	1	0	4	1	0	1	0	1	0	0	0	1	1	0	0	0	0	1	0	0	0	0	1	0	0	0	0	0	0	0	5	0	1	0.5
3	5	18	1	20	1	1	6	1	2	1	2	500	3	1	1	1	1	4	0	0	1	0	1	0	0	1	1	0	0	0	0	0	1	0	0	0	0	1	0	0	0	0	0	0	0	6	0	1	1
1	1	1	1	19	2	#NULL!	#NULL!	2	2	1	2	400	3	1	1	1	0	4	0	0	1	0	0	0	0	0	0	1	0	0	0	0	0	0	0	0	0	2	0	0	0	0	0	0	0	0	0	1	0.5
2	3	10	1	19	1	1	6	1	2	1	2	0	4	1	1	1	1	4	1	0	0	0	1	0	0	0	0	0	0	0	0	0	0	0	0	0	0	2	0	0	0	0	0	0	0	0	0	1	1.5
1	3	10	1	19	1	1	9	2	1	1	7	2000	3	1	3	1	1	4	0	1	1	0	1	0	0	1	1	1	0	0	0	0	1	0	0	0	0	1	0	0	0	0	0	3	0	6	0	1	1
2	3	9	1	18	1	1	6	1	2	1	2	600	5	1	1	1	1	4	0	1	1	0	1	0	0	0	0	1	0	0	0	1	1	0	0	0	0	1	0	0	0	0	0	3	0	1	0	1	1
1	7	27	1	17	2	#NULL!	#NULL!	2	1	3	#NULL!	300	7	1	1	1	0	4	0	1	0	0	0	0	0	0	0	0	0	0	0	0	0	0	0	0	0	2	0	0	0	0	0	0	0	0	0	1	3
2	1	2	1	30	2	#NULL!	#NULL!	1	2	1	2	1200	7	1	1	1	0	4	0	0	0	0	1	0	0	0	1	1	0	0	0	0	1	0	0	0	0	2	0	0	0	0	0	0	0	0	0	1	1
1	3	12	1	23	1	1	10	2	2	1	88	2600	5	1	3	1	1	3	1	0	0	0	1	0	0	0	1	1	0	0	0	0	1	0	0	0	0	2	0	0	0	0	0	0	0	0	0	2	0
1	7	28	1	22	2	#NULL!	#NULL!	2	2	1	2	0	3	1	1	1	0	4	0	0	0	0	0	0	0	0	0	0	0	0	0	0	0	0	0	0	0	2	0	0	0	0	0	0	0	0	0	1	1
1	4	16	1	30	2	#NULL!	#NULL!	8	1	1	2	12750	6	1	1	1	0	4	0	1	1	0	1	0	0	1	1	1	0	0	0	0	1	1	0	0	0	1	0	0	0	0	0	0	0	32	0	1	3
2	4	15	1	23	2	#NULL!	#NULL!	2	1	1	2	3000	5	1	1	1	1	4	0	0	0	0	0	0	0	0	0	1	0	0	0	0	0	1	0	0	0	1	0	0	0	0	0	0	3	0	0	1	1
2	1	1	1	22	2	#NULL!	#NULL!	1	2	1	2	600	3	1	1	1	1	4	0	0	0	0	1	0	0	0	0	1	0	0	0	0	0	0	0	0	0	2	0	0	0	0	0	0	0	0	0	1	0.5
1	3	12	1	28	1	1	9	2	1	1	2	500	5	1	3	1	1	3	0	0	1	0	1	0	0	1	1	1	0	0	0	0	1	0	0	0	0	1	0	0	0	0	0	1	0	7	0	1	1
1	3	11	1	34	2	#NULL!	#NULL!	2	1	1	2	300	12	1	3	1	1	4	1	1	1	0	1	0	0	1	1	1	0	0	0	0	1	0	0	0	0	1	0	0	0	2	0	0	0	10	0	1	3
3	1	1	1	24	1	1	5	1	2	1	2	900	3	1	1	1	0	4	0	0	0	0	0	0	0	1	1	1	0	0	0	0	1	0	0	0	0	1	1	0	0	0	0	0	0	0	0	1	1.5
3	6	24	1	40	2	#NULL!	#NULL!	1	2	1	2	0	8	1	3	1	0	2	0	1	0	0	1	0	0	1	1	1	0	0	0	0	1	0	0	0	0	1	0	0	0	1	0	10	0	15	0	1	1
2	2	7	1	40	2	#NULL!	#NULL!	2	2	1	2	98	7	1	1	1	1	4	0	0	0	0	1	0	0	0	0	0	0	0	0	0	1	1	0	0	0	2	0	0	0	0	0	0	0	0	0	1	0.5
2	1	1	1	35	2	#NULL!	#NULL!	1	2	1	2	1000	5	1	1	1	0	4	0	1	1	0	0	0	0	0	0	0	0	0	0	0	0	0	0	0	0	2	0	0	0	0	0	0	0	0	0	1	0.75
3	6	24	1	35	1	2	#NULL!	1	2	1	3	0	9	1	1	1	0	4	0	0	1	0	1	0	0	1	1	1	0	0	0	1	0	0	0	0	0	1	0	0	0	1	0	10	0	13	0	1	0.25
3	6	24	1	27	1	1	5	1	2	1	3	0	9	1	1	1	0	7	0	0	1	0	1	0	0	1	1	0	0	0	0	1	0	0	0	0	0	1	0	0	0	1	0	10	0	3	0	1	1.5
3	6	24	1	23	1	1	7	1	2	1	6	500	3	1	1	1	1	7	0	1	0	0	1	0	0	1	1	1	0	0	0	1	1	0	1	0	0	1	0	0	0	1	0	15	0	4	0	2	0.5
3	6	21	1	22	2	#NULL!	#NULL!	1	2	3	#NULL!	0	3	1	1	1	0	4	0	0	0	0	0	0	0	0	0	1	0	0	0	0	0	0	0	0	0	2	0	0	0	0	0	0	0	0	0	2	0
3	6	23	1	32	2	#NULL!	#NULL!	1	2	1	7	3800	6	1	3	1	0	4	1	0	0	0	0	0	0	1	1	1	0	0	0	0	1	0	0	0	0	1	0	0	0	0	0	3	0	1	0	2	0
3	6	23	1	29	2	#NULL!	#NULL!	1	2	1	6	1500	3	3	3	3	3	4	1	1	0	1	1	0	1	1	1	1	0	0	0	1	1	0	1	0	0	1	0	0	0	0	0	0	0	1	0	1	1
3	6	23	1	28	2	#NULL!	#NULL!	1	2	1	6	98	5	3	3	3	2	4	1	1	1	1	1	0	1	1	1	1	0	0	0	0	1	0	1	0	0	1	0	0	0	0	0	4	8	5	0	2	0
3	6	23	1	28	2	#NULL!	#NULL!	1	2	1	7	4500	5	1	1	1	0	4	1	0	0	0	1	0	0	1	1	1	0	0	0	0	1	0	0	0	0	1	0	0	0	0	0	3	0	0	0	2	0
3	6	23	1	26	1	1	5	1	2	1	7	4000	5	3	3	1	1	4	1	0	0	0	1	0	0	1	1	1	0	0	0	0	1	0	0	0	0	2	0	0	0	0	0	0	0	0	0	2	0
2	4	16	1	25	1	1	10	1	2	1	4	3000	3	1	1	1	0	4	1	0	0	0	1	0	0	1	1	1	0	0	0	0	0	0	0	0	0	2	0	0	0	0	0	0	0	0	0	2	0
3	6	23	1	21	1	1	8	1	2	1	6	5000	5	1	1	1	0	4	1	0	0	1	1	0	0	1	1	1	0	0	0	0	1	0	1	0	0	1	0	0	0	0	0	5	0	7	0	2	0
3	6	23	1	21	1	2	#NULL!	1	2	1	6	1000	2	1	1	1	0	4	1	0	0	0	1	0	0	1	1	1	0	0	0	1	0	0	0	0	0	2	0	0	0	0	0	0	0	0	0	2	0
3	6	23	1	21	2	#NULL!	#NULL!	1	2	1	6	1000	4	1	1	1	0	4	0	0	0	0	1	0	0	1	1	1	0	0	0	0	1	0	0	0	0	1	0	0	0	0	0	0	1	1	0	2	0
1	2	5	1	23	2	#NULL!	#NULL!	1	2	1	3	1000	3	1	3	1	1	2	1	0	0	0	1	0	0	0	1	0	0	0	0	0	1	0	0	0	0	2	0	0	0	0	0	0	0	0	0	2	0
3	6	23	1	28	2	#NULL!	#NULL!	2	2	1	2	0	5	1	1	3	2	9	0	0	0	0	1	0	0	1	1	1	0	0	0	1	1	0	0	0	0	1	0	0	0	0	0	8	0	0	0	1	1
3	2	5	1	40	2	#NULL!	#NULL!	1	2	1	7	2500	6	1	3	1	1	2	1	0	0	0	1	0	0	1	1	1	0	0	0	0	1	0	0	0	0	1	1	0	0	0	0	0	0	0	0	2	0
1	2	5	1	33	1	1	15	7	1	1	7	5781	3	3	3	3	2	2	1	0	0	1	1	0	1	1	1	1	0	0	0	0	1	0	0	0	0	1	0	0	0	0	0	0	0	12	0	2	0
1	2	5	1	24	1	1	7	1	2	1	3	1000	3	1	3	1	1	2	1	0	0	1	1	0	0	0	1	1	0	0	0	0	1	0	0	0	0	1	0	0	0	0	0	0	0	4	0	2	0
3	2	6	1	42	1	1	6	2	1	1	2	1200	6	1	3	1	1	3	1	1	0	0	1	0	0	1	1	1	0	0	0	1	1	0	0	1	0	1	6	0	0	1	0	0	0	3	0	1	1
3	3	10	1	40	2	#NULL!	#NULL!	1	1	1	6	500	6	1	3	3	1	4	1	0	0	0	1	0	0	1	1	1	0	0	0	0	1	1	0	0	0	1	0	0	0	0	0	5	0	8	0	1	2
3	5	17	1	39	2	#NULL!	#NULL!	1	1	1	2	2000	9	1	1	1	0	4	0	0	0	0	1	0	0	0	0	0	0	0	0	0	1	0	0	0	0	2	0	0	0	0	0	0	0	0	0	1	3
1	4	16	1	38	2	#NULL!	#NULL!	88	1	1	8	2000	9	1	3	1	1	4	1	0	0	0	0	0	1	1	1	0	0	0	1	0	0	0	0	0	0	1	0	0	0	1	0	13	0	0	0	1	2
3	3	9	1	38	2	#NULL!	#NULL!	1	1	1	2	2500	7	2	3	1	1	4	0	1	1	0	1	0	0	0	0	1	0	0	0	0	1	0	0	0	0	1	0	0	0	0	0	12	0	0	0	1	6
3	5	17	1	37	2	#NULL!	#NULL!	1	1	1	2	500	8	1	1	1	1	4	0	1	0	0	0	0	0	1	1	1	0	0	0	0	1	0	0	0	0	1	0	0	0	0	0	0	0	8	0	1	3
3	6	22	1	35	2	#NULL!	#NULL!	1	1	1	6	98	8	1	3	1	1	4	0	0	0	0	1	0	0	0	1	1	0	0	0	0	1	0	0	0	0	1	0	0	0	6	0	25	0	1	0	1	3
3	2	6	1	33	1	1	3	2	1	1	2	1300	6	1	3	1	1	3	1	0	0	0	0	0	0	0	0	0	0	0	0	0	1	0	0	0	0	2	0	0	0	0	0	0	0	0	0	1	1
3	2	6	1	33	1	1	4	2	1	1	2	98	6	1	1	1	1	4	1	0	0	0	1	0	0	0	0	0	0	0	0	1	1	0	0	0	0	1	1	0	0	0	0	5	0	3	0	1	1
2	3	10	1	32	2	#NULL!	#NULL!	2	2	1	2	500	6	1	3	1	1	4	0	0	1	0	1	0	0	1	1	1	0	0	0	1	1	1	0	0	0	1	0	0	0	0	0	4	0	4	0	1	0.5
2	6	23	1	31	2	#NULL!	#NULL!	8	1	1	8	1600	3	1	1	1	0	9	0	0	0	0	0	0	0	1	1	1	0	0	0	0	0	1	0	1	1	1	0	0	0	1	0	9	0	8	0	1	1
3	2	7	1	31	2	#NULL!	#NULL!	2	1	1	2	2000	5	1	3	1	1	4	1	0	0	1	1	0	0	1	1	1	0	0	1	1	1	0	0	1	0	1	7	0	0	1	0	0	0	0	0	1	2.5
3	5	17	1	30	2	#NULL!	#NULL!	1	1	1	2	500	4	1	3	1	1	4	1	0	0	0	0	0	0	0	0	1	0	0	0	0	1	0	0	0	0	1	2	0	0	0	0	0	0	0	0	1	2
2	5	17	1	30	2	#NULL!	#NULL!	2	2	1	2	0	7	1	1	1	0	4	0	0	1	0	0	0	0	0	0	0	0	0	0	0	1	0	0	0	0	1	0	0	0	1	0	0	0	4	0	1	3
3	2	7	1	30	2	#NULL!	#NULL!	2	1	1	2	500	6	1	3	1	1	4	1	0	1	0	1	0	0	1	1	1	0	0	0	1	1	0	0	0	0	1	3	0	0	1	0	0	0	8	0	1	2
2	2	5	1	30	1	1	6	1	2	1	4	500	5	1	3	1	0	4	1	0	0	0	1	0	0	0	0	1	0	0	0	0	1	0	0	0	0	1	0	0	0	0	0	4	4	6	0	2	0
1	7	25	1	29	2	#NULL!	#NULL!	2	1	1	2	2400	10	1	1	1	0	9	0	0	0	0	0	0	0	0	0	0	0	0	0	0	0	0	0	0	0	1	0	0	0	1	0	3	0	13	0	1	2
2	4	16	1	28	2	#NULL!	#NULL!	8	1	1	7	400	7	1	1	1	0	4	0	1	1	0	1	0	0	0	1	1	0	0	0	0	0	1	1	0	0	1	0	0	0	0	0	0	0	5	0	1	1
3	6	22	1	28	2	#NULL!	#NULL!	1	2	1	4	1000	6	1	3	1	0	4	0	0	1	0	0	1	0	1	1	1	0	0	0	0	1	1	0	0	0	1	0	0	0	0	0	4	0	1	0	1	2
3	3	12	1	28	2	#NULL!	#NULL!	1	1	1	2	7000	6	2	3	1	1	3	1	0	0	1	1	0	0	1	1	1	0	0	0	0	1	0	1	0	0	1	0	0	0	0	0	5	0	5	0	1	0.5
3	2	6	1	28	1	1	6	2	1	1	2	1100	6	1	3	1	2	3	1	0	1	0	1	0	0	1	1	1	0	0	0	1	1	0	0	1	0	1	3	0	0	2	0	3	0	1	0	1	0.5
1	4	16	1	27	1	1	9	88	1	1	88	3400	6	1	1	1	1	4	0	1	1	0	1	0	0	1	1	1	0	0	0	0	1	0	0	0	0	1	0	0	0	0	0	0	0	12	0	2	0
2	4	15	1	27	2	#NULL!	#NULL!	1	2	1	8	0	8	1	1	1	1	4	0	1	0	0	1	0	0	1	1	1	0	0	0	0	0	1	0	0	0	1	0	0	0	0	0	0	6	0	0	1	1
3	6	21	1	27	1	1	5	2	1	1	7	1500	5	1	1	1	0	4	1	1	0	1	1	0	0	1	1	1	0	0	0	0	1	0	0	1	0	1	0	0	0	1	0	0	30	0	0	1	1
3	5	17	1	26	2	#NULL!	#NULL!	1	1	1	7	3000	4	1	1	1	1	4	0	1	1	0	1	0	0	1	1	1	0	0	0	0	1	0	0	0	0	1	0	0	0	0	0	2	0	0	0	1	2
1	6	23	1	25	2	#NULL!	#NULL!	8	1	1	8	950	6	1	1	1	0	9	0	0	1	0	0	0	0	1	0	1	0	0	0	0	1	0	0	0	0	1	0	0	0	0	0	0	0	16	0	1	1
3	6	23	1	25	2	#NULL!	#NULL!	2	2	1	88	1000	5	1	1	1	0	9	0	0	0	0	1	0	0	1	1	1	0	0	0	0	1	0	0	0	0	1	0	0	0	0	0	0	0	7	0	1	1
2	2	5	1	24	1	1	10	7	1	1	7	6327	3	1	3	1	1	3	0	0	0	0	1	0	0	1	1	1	0	0	0	0	1	0	0	0	0	2	0	0	0	0	0	0	0	0	0	2	0
1	4	16	1	24	1	1	10	8	1	1	88	3900	5	1	3	1	1	4	1	1	1	1	1	0	0	1	1	1	0	0	0	0	1	1	0	0	0	1	0	0	0	0	0	6	0	10	0	2	0
3	5	20	1	24	2	#NULL!	#NULL!	1	1	1	2	1500	3	1	3	1	1	4	0	0	1	0	1	0	0	1	1	1	0	0	0	0	1	0	0	0	0	1	0	0	0	0	0	0	0	15	0	1	2
3	3	12	1	23	1	1	10	7	1	1	4	4000	4	2	3	1	2	3	1	0	0	0	1	0	0	1	1	1	0	0	0	1	1	1	0	0	0	1	0	0	0	0	0	4	0	5	0	1	1
1	7	25	1	23	1	1	14	1	1	1	7	3160	3	1	1	1	0	9	0	1	1	0	1	0	0	1	1	1	0	0	0	0	0	0	0	0	0	1	0	0	0	0	0	3	0	20	0	2	0
1	5	20	1	22	2	#NULL!	#NULL!	2	2	1	2	0	4	1	1	1	0	4	0	0	0	0	0	0	0	0	0	0	0	0	0	0	0	0	0	0	0	1	0	0	0	0	0	0	0	2	0	2	0
2	2	6	1	22	1	1	5	1	2	1	2	2000	2	1	3	1	0	4	1	0	0	1	1	0	0	1	1	0	0	0	0	0	1	0	0	0	0	2	0	0	0	0	0	0	0	0	0	2	0
3	3	9	1	21	1	1	13	7	1	2	#NULL!	2090	6	1	3	1	0	4	0	0	1	0	1	0	0	1	1	0	0	0	0	0	0	0	0	0	0	1	0	0	0	0	0	4	0	0	0	1	1
1	4	16	1	21	2	#NULL!	#NULL!	8	1	1	8	1200	8	1	1	1	1	4	1	1	1	0	1	0	0	1	1	1	0	0	0	0	1	0	0	0	0	2	0	0	0	0	0	0	0	0	0	1	1
3	6	21	1	21	1	1	6	1	2	1	7	2100	3	1	3	3	0	4	1	0	0	0	1	0	0	1	1	1	0	0	0	0	0	0	1	0	0	2	0	0	0	0	0	0	0	0	0	2	0
3	6	24	1	20	2	#NULL!	#NULL!	1	2	1	2	0	12	3	3	1	3	9	0	0	1	0	1	0	0	1	1	1	0	0	0	1	0	0	0	1	0	1	0	0	0	3	0	12	0	20	0	1	9
2	3	11	1	20	1	1	6	2	1	1	2	400	4	1	1	1	0	4	1	1	1	0	1	0	0	0	0	1	0	0	0	0	0	1	0	0	0	1	0	0	0	0	0	0	7	0	0	1	0.5
2	7	25	1	20	1	1	5	2	2	3	#NULL!	0	12	1	1	1	0	4	0	1	1	0	1	0	0	1	1	1	0	0	0	0	1	0	0	0	0	1	0	0	0	2	0	8	0	0	0	1	4
3	5	17	1	19	1	1	7	1	1	1	2	750	4	1	1	1	1	4	0	0	1	0	1	0	0	1	1	1	0	0	0	0	1	0	0	0	0	1	0	0	0	0	0	1	0	1	0	1	2
3	3	10	1	17	1	1	8	2	2	1	2	1000	3	1	1	1	1	4	1	1	1	1	1	0	0	0	1	1	0	0	0	1	1	0	0	0	0	1	0	0	0	0	0	0	0	1	0	1	0.5
2	4	16	1	21	1	1	8	8	1	1	8	400	3	1	1	1	0	4	0	0	0	0	1	0	0	1	1	1	0	0	0	0	0	1	0	0	0	2	0	0	0	0	0	0	0	0	0	2	0
2	4	16	1	31	2	#NULL!	#NULL!	8	1	1	2	2100	6	1	3	1	2	4	1	1	1	1	1	0	0	1	1	1	0	0	0	0	0	1	1	0	0	1	0	0	0	0	0	6	0	18	0	1	1
3	6	23	1	26	2	#NULL!	#NULL!	1	2	1	6	1000	5	3	3	3	2	4	1	1	0	1	1	0	0	1	1	1	0	0	0	0	1	0	0	0	0	1	0	0	0	0	0	4	0	1	0	2	0
2	4	16	1	24	2	#NULL!	#NULL!	6	1	1	6	3000	5	1	1	1	1	4	1	1	1	1	1	0	0	1	1	1	0	0	0	0	0	1	0	0	1	1	0	0	0	0	0	0	25	0	0	2	0
2	6	21	1	22	2	#NULL!	#NULL!	8	1	3	#NULL!	700	4	1	1	1	0	9	0	0	0	0	1	0	1	1	1	0	0	0	0	0	1	1	0	0	0	1	0	0	0	1	0	30	0	3	0	1	1
2	7	25	1	45	2	#NULL!	#NULL!	2	2	1	2	0	11	1	1	1	0	4	0	1	1	0	0	0	0	0	1	0	0	0	0	0	1	0	0	0	0	1	0	0	0	0	0	12	0	0	0	1	3
1	2	5	1	35	1	1	10	6	1	1	7	3000	6	1	3	1	2	2	1	0	0	1	1	0	1	1	1	1	0	0	0	0	1	1	0	0	0	1	0	0	0	0	0	0	0	7	0	2	0
2	2	6	1	27	1	1	2	2	1	1	2	600	6	1	3	1	1	4	1	0	0	0	0	0	0	0	0	0	0	0	0	0	1	0	0	0	0	1	4	0	0	0	0	0	0	0	0	1	0.5
2	4	16	1	20	1	1	7	6	1	1	6	3000	3	1	3	1	1	4	1	0	0	1	1	0	1	1	1	1	1	0	0	0	0	0	1	0	0	1	0	0	0	0	6	0	2	0	0	2	0
1	4	16	1	18	1	1	8	8	1	1	2	800	3	1	1	1	1	4	1	0	1	0	1	0	0	1	1	1	0	0	0	0	1	0	0	0	0	1	0	0	0	1	0	3	0	0	0	1	1
2	4	14	1	26	2	#NULL!	#NULL!	8	1	1	8	300	4	1	1	1	0	4	1	1	1	0	0	0	0	1	1	1	0	0	0	0	0	1	0	0	0	1	0	0	0	0	0	6	0	7	0	2	0
1	7	27	1	21	1	1	8	1	2	1	2	200	3	1	1	1	0	4	0	0	0	0	0	0	0	0	0	0	0	0	0	0	0	0	0	0	0	2	0	0	0	0	0	0	0	0	0	1	1
1	3	11	1	41	2	#NULL!	#NULL!	2	1	1	2	1500	10	1	2	1	1	4	0	1	0	0	1	0	0	1	0	1	0	0	0	0	1	0	0	0	0	1	0	0	0	0	0	4	0	3	0	1	1
1	3	12	1	34	1	1	7	2	2	1	2	3000	8	1	3	1	2	3	1	1	0	0	1	1	1	0	0	0	1	0	0	0	0	0	0	0	0	1	0	0	0	0	0	5	0	8	0	1	0.5
1	2	8	1	38	2	#NULL!	#NULL!	1	2	1	7	1850	4	1	1	1	1	4	0	1	0	0	1	0	0	1	0	0	0	0	1	0	0	0	0	0	0	2	0	0	0	0	0	0	0	0	0	1	0.5
1	6	22	1	36	2	#NULL!	#NULL!	8	1	1	2	1850	7	1	1	1	0	9	0	0	1	0	1	0	0	0	1	1	0	0	0	0	0	0	0	0	0	1	0	0	0	1	0	5	0	4	0	1	2
2	2	7	1	28	1	1	14	7	1	1	7	5899	3	1	3	1	1	4	0	0	0	0	1	0	0	0	0	1	0	0	0	0	1	1	0	0	0	2	0	0	0	0	0	0	0	0	0	2	0
1	7	26	1	25	1	1	10	6	2	1	6	300	6	1	3	1	1	4	0	0	1	0	1	0	0	1	1	1	0	0	1	0	0	0	0	0	0	1	10	0	0	0	0	0	0	4	0	1	1
1	7	26	1	23	2	#NULL!	#NULL!	2	1	1	2	1500	6	1	1	1	1	8	0	1	1	0	1	0	0	1	0	0	0	0	0	0	1	0	0	0	0	1	0	0	0	0	0	3	0	12	0	1	3
1	2	7	1	21	1	1	7	1	1	1	2	2200	3	1	1	1	1	4	0	0	0	0	1	0	0	1	0	0	0	0	0	0	0	0	0	0	0	1	1	0	0	0	0	0	0	6	0	1	1
1	7	26	1	20	1	1	5	2	1	1	3	1000	4	1	3	1	1	8	0	1	1	0	1	0	0	1	0	0	0	0	0	0	1	0	0	0	0	1	6	0	0	1	0	0	0	20	0	1	0.5
3	2	8	1	46	1	1	8	1	2	1	5	3000	5	1	3	1	1	4	1	0	0	0	1	0	0	1	1	1	0	0	0	0	1	0	0	0	0	1	5	0	0	0	0	2	6	3	0	1	2
1	6	23	1	40	2	#NULL!	#NULL!	8	1	1	2	1500	8	1	1	1	0	9	0	0	0	0	1	0	0	1	1	1	0	0	0	0	1	0	0	0	0	1	0	0	0	4	0	15	0	15	0	1	1
2	4	15	1	40	2	#NULL!	#NULL!	1	2	1	8	0	9	1	1	1	1	4	0	0	0	0	1	0	0	1	1	1	0	0	0	0	0	1	0	0	0	2	0	0	0	0	0	0	0	0	0	2	0
2	3	12	1	40	2	#NULL!	#NULL!	1	1	1	2	500	10	1	3	1	1	3	1	1	0	1	1	0	0	1	1	1	0	0	0	0	1	1	0	0	0	1	0	0	0	0	0	1	0	20	0	1	4
2	5	20	1	40	2	#NULL!	#NULL!	2	1	1	2	1000	7	1	1	1	0	4	0	1	1	0	1	0	0	0	0	1	0	0	0	0	1	0	0	0	0	1	0	0	0	2	0	3	0	0	0	1	1
3	5	20	1	39	2	#NULL!	#NULL!	1	1	1	2	3000	8	1	1	1	1	4	0	0	0	0	0	0	0	0	0	0	0	0	0	0	1	0	0	0	0	1	0	0	0	0	0	0	0	4	0	1	1.5
1	5	20	1	38	2	#NULL!	#NULL!	1	2	1	2	98	9	1	1	1	1	4	0	0	0	0	0	0	0	1	1	0	0	0	0	0	0	0	0	0	0	1	0	0	0	0	3	0	8	0	0	1	1
2	7	25	1	38	2	#NULL!	#NULL!	2	2	1	2	0	10	1	1	1	0	4	0	0	1	0	0	0	0	0	0	0	0	0	0	0	1	0	0	0	0	1	0	0	0	1	0	2	0	1	0	1	1
3	2	8	1	38	1	1	5	1	2	1	5	2000	4	1	3	1	1	4	1	0	1	1	1	0	1	1	1	1	0	0	0	0	1	0	0	0	0	2	0	0	0	0	0	0	0	0	0	1	1
1	6	23	1	37	2	#NULL!	#NULL!	8	1	1	2	2100	4	1	1	1	0	9	0	0	0	0	1	0	0	1	1	1	0	0	0	0	0	0	0	0	0	1	0	0	0	0	0	1	0	1	0	1	1
2	3	11	1	37	2	#NULL!	#NULL!	1	2	1	2	2000	11	1	1	1	1	4	0	1	0	0	0	0	0	0	0	1	0	0	0	0	0	1	0	0	0	1	0	0	0	0	0	0	0	9	0	1	1.5
2	5	17	1	37	1	1	4	2	1	1	7	3500	7	1	1	1	0	4	0	0	1	0	1	0	0	1	1	1	0	0	0	0	1	0	0	0	0	1	0	0	0	0	0	7	0	2	0	1	3
3	3	10	1	37	2	#NULL!	#NULL!	2	2	1	2	600	11	1	3	1	1	4	0	0	0	1	1	0	0	0	1	0	0	0	0	0	1	0	0	0	0	1	0	0	0	2	0	4	0	0	0	1	0.5
1	7	25	1	37	2	#NULL!	#NULL!	2	2	1	2	0	7	1	1	1	0	9	0	0	0	0	0	0	0	0	0	0	0	0	0	0	0	0	0	0	0	1	0	0	0	1	0	3	0	0	0	1	0.5
3	6	24	1	37	2	#NULL!	#NULL!	2	2	1	2	0	8	1	1	1	1	4	0	0	0	0	1	0	0	1	1	0	0	0	0	0	0	0	0	0	0	1	0	0	0	1	0	0	0	5	0	1	2
3	2	6	1	37	2	#NULL!	#NULL!	2	1	1	2	1200	4	1	3	1	2	3	1	1	1	0	0	0	0	1	1	1	0	0	0	0	1	0	0	0	0	1	5	0	0	0	0	0	0	4	0	1	1
3	2	6	1	37	1	1	6	2	1	1	2	100	8	1	3	1	1	3	1	1	0	0	1	0	0	0	0	1	0	0	0	1	1	0	0	0	0	1	4	0	0	0	0	0	0	11	0	1	1
1	6	23	1	36	2	#NULL!	#NULL!	8	1	1	2	700	6	1	1	1	0	9	0	0	1	0	1	0	0	1	1	1	0	0	0	0	0	0	0	0	0	1	0	0	0	2	0	7	10	8	0	1	2
2	7	25	1	36	2	#NULL!	#NULL!	2	2	1	2	0	8	1	1	1	0	4	0	1	1	0	1	0	0	0	0	0	0	0	0	0	0	0	0	0	0	1	0	0	0	0	0	7	0	0	0	1	1
3	6	22	1	36	2	#NULL!	#NULL!	2	1	1	2	8000	10	1	1	1	0	4	0	0	1	0	1	0	0	1	1	1	0	0	0	0	1	0	0	0	0	1	0	0	0	1	0	4	0	0	0	1	7
1	6	23	1	35	2	#NULL!	#NULL!	8	1	1	2	350	6	1	1	1	0	9	0	1	1	0	1	0	0	1	1	1	0	0	0	0	0	0	0	1	0	1	0	0	0	3	0	5	0	4	0	1	1
2	4	15	1	35	2	#NULL!	#NULL!	1	2	1	8	98	10	1	1	1	1	4	0	1	1	0	1	0	0	1	1	1	0	0	0	0	0	1	0	0	0	1	0	0	0	0	0	4	0	5	0	1	1
3	6	23	1	35	1	1	5	1	2	1	7	3579	8	3	3	1	1	9	0	0	1	0	1	0	0	1	1	1	0	0	0	0	1	0	0	0	0	1	0	0	0	0	0	10	0	4	0	2	0
1	7	25	1	35	2	#NULL!	#NULL!	2	2	1	2	0	8	1	1	1	1	9	0	1	0	0	0	0	0	0	0	0	0	0	0	0	1	0	0	0	0	2	0	0	0	0	0	0	0	0	0	1	0.5
2	2	5	1	35	1	1	15	7	1	1	7	7431	5	1	3	1	1	2	1	0	0	1	1	0	0	1	1	1	0	0	0	0	1	1	0	0	0	1	0	0	0	0	0	0	0	7	0	2	0
3	2	6	1	35	2	#NULL!	#NULL!	2	1	1	2	400	6	1	3	1	1	3	1	0	0	0	1	0	0	0	0	0	0	0	0	0	1	0	0	0	0	1	4	0	0	0	0	0	0	0	0	1	1.5
3	2	8	1	35	2	#NULL!	#NULL!	2	1	1	2	400	7	1	3	1	1	4	1	0	0	1	1	0	0	1	1	1	0	0	0	0	1	0	0	1	0	1	5	0	0	1	0	10	0	5	0	1	1
1	4	16	1	33	2	#NULL!	#NULL!	8	1	1	2	800	8	1	1	1	0	4	0	0	1	0	1	0	0	1	1	1	0	0	0	0	1	0	0	0	0	1	0	0	0	0	0	3	0	1	0	1	1
2	7	25	1	33	2	#NULL!	#NULL!	8	2	1	2	0	6	1	1	1	0	4	0	0	0	0	0	0	0	0	0	0	0	0	0	0	1	0	0	0	0	2	0	0	0	0	0	0	0	0	0	1	1
1	6	23	1	32	2	#NULL!	#NULL!	8	1	1	2	970	3	1	1	1	0	9	0	1	1	0	1	0	0	1	1	0	0	0	0	0	0	0	0	0	0	1	0	0	0	1	0	4	0	6	0	1	1
1	6	23	1	32	2	#NULL!	#NULL!	8	1	1	2	400	5	1	3	1	0	9	0	0	1	0	1	0	0	1	1	1	0	0	0	0	0	0	0	0	0	1	0	0	0	2	0	2	0	20	0	1	1
2	6	21	1	32	2	#NULL!	#NULL!	1	2	1	2	0	6	1	1	1	0	9	0	0	0	0	0	0	0	1	1	1	0	0	0	0	0	1	0	0	0	1	0	0	0	0	0	0	0	1	0	1	0.25
2	6	21	1	32	2	#NULL!	#NULL!	1	2	1	8	100	7	1	1	1	0	9	0	0	0	0	1	0	0	1	1	1	0	0	0	0	0	0	0	0	0	2	0	0	0	0	0	0	0	0	0	1	0.25
1	3	9	1	32	1	2	#NULL!	2	1	1	2	800	5	1	1	1	1	4	0	0	0	0	1	0	0	1	0	1	0	0	0	0	1	0	0	0	0	1	0	0	0	0	0	6	0	11	0	1	1.5
1	6	23	1	31	2	#NULL!	#NULL!	8	2	1	2	0	7	1	1	1	0	9	0	1	1	0	1	0	0	1	1	1	0	0	0	0	1	0	0	0	0	1	0	0	0	0	0	1	0	5	0	1	0.5
2	7	25	1	30	2	#NULL!	#NULL!	88	2	1	2	0	7	1	1	1	0	4	0	0	0	0	0	0	0	0	0	0	0	0	0	0	1	0	0	0	0	1	0	0	0	0	0	3	0	0	0	1	2.5
1	4	15	1	30	2	#NULL!	#NULL!	8	1	1	8	2300	8	1	1	1	1	4	0	1	1	0	1	0	0	1	1	0	0	0	0	0	1	0	0	1	0	1	0	0	0	0	0	1	0	12	0	1	1
2	4	15	1	30	2	#NULL!	#NULL!	8	2	1	8	0	3	1	1	1	1	4	0	1	1	0	0	0	0	1	1	1	0	0	0	0	0	1	0	0	0	2	0	0	0	0	0	0	0	0	0	1	0.5
2	6	24	1	30	2	#NULL!	#NULL!	1	2	1	6	3500	4	1	1	1	0	4	0	0	0	0	1	0	0	1	1	1	0	0	0	0	1	0	0	0	0	1	0	0	0	0	0	8	3	0	0	1	2.5
3	3	12	1	30	2	#NULL!	#NULL!	1	1	1	7	6000	6	2	3	1	1	3	1	0	0	0	1	0	0	1	1	1	0	0	0	0	1	0	0	0	0	1	0	0	0	0	0	0	0	2	0	1	1
2	7	25	1	30	1	1	3	2	1	1	2	500	7	1	1	1	1	4	0	0	0	0	1	0	0	0	1	1	0	0	0	0	1	0	0	0	0	2	0	0	0	0	0	0	0	0	0	1	1
2	3	12	1	30	1	2	#NULL!	1	1	1	2	500	4	1	3	1	1	3	0	0	1	0	1	0	0	0	0	1	0	0	0	0	0	1	0	0	0	1	0	0	0	0	0	0	0	8	0	1	0.5
2	7	25	1	30	2	#NULL!	#NULL!	2	2	1	2	2000	5	1	1	1	0	4	0	0	1	0	0	0	0	0	0	0	0	0	0	0	0	0	0	0	0	1	0	0	0	0	0	1	0	12	0	1	1.5
3	5	17	1	30	2	#NULL!	#NULL!	1	1	1	2	600	3	1	3	1	1	4	0	0	0	0	1	0	0	1	1	1	0	0	0	0	1	0	0	0	0	2	0	0	0	0	0	0	0	0	0	1	3
1	2	5	1	30	1	1	14	7	1	1	7	5000	3	3	3	3	3	2	1	1	0	1	1	1	1	1	1	1	1	0	0	0	1	1	0	0	0	1	5	0	0	1	0	4	0	10	0	1	1.45
3	2	6	1	30	1	1	6	2	1	1	2	700	5	1	3	1	2	3	1	1	0	0	1	0	0	0	0	1	0	0	0	0	1	0	0	0	0	1	3	0	0	0	0	0	0	0	0	1	1
3	2	6	1	30	2	#NULL!	#NULL!	1	2	1	2	1000	5	1	3	1	1	4	1	0	0	0	1	0	0	0	1	0	0	0	0	1	1	0	0	1	0	1	3	0	0	0	0	0	1	1	0	1	1
1	4	16	1	29	2	#NULL!	#NULL!	8	1	1	7	400	4	1	1	1	0	4	0	1	1	0	1	0	0	1	1	1	0	0	0	0	1	0	0	0	0	1	0	0	0	0	0	0	0	11	0	2	0
1	4	15	1	29	1	1	10	8	1	1	7	2000	5	1	3	1	3	4	1	1	1	1	1	0	0	1	1	1	0	0	0	0	1	1	0	0	0	1	0	0	0	0	0	4	0	21	0	1	1
1	6	23	1	29	2	#NULL!	#NULL!	8	2	1	6	1200	6	1	1	1	0	4	0	1	0	0	1	0	0	1	1	1	0	0	0	0	1	0	0	0	0	2	0	0	0	0	0	0	0	0	0	1	0.5
2	3	11	1	29	2	#NULL!	#NULL!	1	1	1	2	10000	10	1	1	1	2	4	0	1	0	0	1	0	0	0	0	1	0	0	0	0	0	1	0	0	0	1	0	0	0	0	0	0	0	6	0	1	2.5
2	5	20	1	29	2	#NULL!	#NULL!	2	2	1	2	98	6	1	3	1	1	4	0	0	1	0	1	0	0	1	1	1	0	0	0	1	1	0	0	0	0	1	0	0	0	0	0	0	0	4	0	1	3
2	2	5	1	29	2	#NULL!	#NULL!	1	2	1	7	4000	6	1	3	1	1	3	1	1	1	0	1	0	0	1	1	1	0	0	0	0	0	0	0	0	0	1	4	0	0	1	0	1	0	6	0	1	1
2	2	7	1	29	2	#NULL!	#NULL!	2	1	1	2	2150	3	1	3	1	1	4	0	1	1	0	1	0	0	1	1	1	0	0	0	0	1	1	0	0	0	1	3	0	0	1	0	3	0	4	0	1	6
2	2	6	1	29	1	1	6	2	1	1	2	1110	4	1	3	1	1	4	1	0	0	0	0	0	0	0	1	0	0	0	0	0	1	0	0	0	0	1	2	0	0	0	0	0	0	0	0	1	0.5
2	2	6	1	29	2	#NULL!	#NULL!	2	2	3	#NULL!	0	6	1	1	1	0	4	0	0	0	0	0	0	0	0	0	0	0	0	0	0	0	0	0	0	0	1	0	0	0	0	0	0	0	8	0	1	0.5
2	4	16	1	28	1	1	5	8	1	1	2	700	7	1	1	1	0	4	1	0	1	1	1	0	0	1	1	1	0	0	0	0	0	1	0	0	0	1	0	0	0	0	0	6	0	8	0	1	2
3	3	9	1	28	2	#NULL!	#NULL!	2	1	1	7	2800	4	1	1	1	0	4	0	0	0	0	1	0	0	0	0	0	0	0	0	0	1	1	0	0	0	1	0	0	0	0	0	0	0	16	0	1	2
2	3	12	1	28	2	#NULL!	#NULL!	1	1	1	8	1000	7	1	1	1	1	3	0	0	0	0	1	0	0	0	0	1	0	0	0	0	0	1	0	0	0	1	0	0	0	0	0	2	0	0	0	1	0.5
3	3	10	1	28	1	1	3	1	1	1	2	500	7	1	1	1	0	4	0	0	0	0	0	0	0	0	0	1	0	0	0	0	1	0	0	0	0	1	0	0	0	0	0	0	0	10	0	1	0.5
2	5	20	1	28	2	#NULL!	#NULL!	2	1	1	2	4000	6	1	1	1	0	4	0	1	1	0	0	0	0	1	1	1	0	0	0	0	0	0	0	0	0	1	0	0	0	2	0	0	0	9	0	1	1.5
1	4	16	1	28	2	#NULL!	#NULL!	1	1	1	6	2500	6	3	3	1	1	4	1	0	0	0	1	0	0	1	1	1	0	0	0	0	1	0	0	0	0	1	0	0	0	0	1	0	8	0	0	2	0
2	2	5	1	27	2	#NULL!	#NULL!	1	2	1	7	4000	7	1	3	1	1	2	1	0	0	1	1	0	0	1	1	1	0	0	0	0	1	0	0	0	0	2	0	0	0	0	0	0	0	0	0	1	4
2	4	16	1	27	1	1	7	2	1	1	2	400	5	1	1	1	0	4	0	1	1	0	1	0	0	1	1	1	0	0	0	0	1	1	1	0	0	1	0	0	0	0	9	0	12	0	0	1	2
2	4	15	1	27	1	1	5	2	1	1	2	2000	5	1	1	1	1	4	0	0	0	0	1	0	0	1	1	1	0	0	0	0	0	1	0	0	0	1	0	0	0	0	0	1	0	10	0	1	1.5
1	7	25	1	27	2	#NULL!	#NULL!	2	1	1	2	500	9	1	1	1	0	9	0	0	0	0	0	0	0	0	1	1	0	0	0	0	0	0	0	0	0	2	0	0	0	0	0	0	0	0	0	1	2
2	5	20	1	27	2	#NULL!	#NULL!	2	2	1	2	350	4	1	3	1	0	4	0	0	0	0	0	0	0	0	0	1	0	0	0	1	1	0	0	0	0	1	0	0	0	0	0	0	0	4	0	1	3
3	2	5	1	27	1	1	14	7	1	1	3	8000	3	1	3	1	1	2	1	0	1	1	1	0	1	1	1	1	1	0	0	0	1	0	0	0	0	2	0	0	0	0	0	0	0	0	0	2	0
2	4	16	1	27	1	1	4	6	2	1	1	600	4	1	3	1	1	4	1	0	0	0	0	0	0	0	1	1	0	0	0	0	0	0	0	0	0	1	0	0	0	0	0	0	3	0	0	2	0
2	3	12	1	26	2	#NULL!	#NULL!	1	1	1	6	1000	7	1	3	1	1	3	1	1	0	0	1	0	0	1	1	1	0	0	0	0	0	1	0	1	0	1	0	0	0	0	0	4	0	10	0	1	3
3	5	17	1	26	2	#NULL!	#NULL!	1	1	1	2	700	5	1	1	1	1	4	0	1	0	0	1	0	0	1	1	1	0	0	0	0	1	0	0	0	0	1	0	0	0	0	0	0	0	4	0	1	2
1	2	6	1	26	2	#NULL!	#NULL!	2	1	1	2	600	5	1	3	1	1	4	1	0	1	0	1	0	0	0	0	0	0	0	0	0	1	0	0	0	0	2	0	0	0	0	0	0	0	0	0	1	0.75
2	4	16	1	25	1	1	13	7	1	1	88	1300	4	1	3	1	3	4	1	1	1	1	1	0	1	1	1	1	0	0	0	0	0	1	0	0	0	1	0	0	0	1	0	12	0	5	0	1	2
2	4	15	1	25	1	1	10	88	2	1	7	2000	3	1	1	1	1	4	0	0	0	0	1	0	0	1	1	1	0	0	0	0	0	1	0	0	0	2	0	0	0	0	0	0	0	0	0	1	1
2	7	25	1	25	2	#NULL!	#NULL!	8	1	1	8	1200	4	1	1	1	0	4	0	0	0	0	0	0	0	0	0	0	0	0	0	0	0	0	0	0	0	1	0	0	0	0	0	3	0	0	0	2	0
2	5	19	1	25	2	#NULL!	#NULL!	2	1	1	2	7000	5	1	1	1	0	7	0	0	0	0	1	0	0	1	1	1	0	0	0	0	1	0	0	0	0	1	0	0	0	0	0	5	0	25	0	1	3
2	3	9	1	25	1	1	4	1	1	1	4	1350	5	1	3	1	2	4	0	1	0	0	1	0	0	0	0	1	0	0	0	0	1	0	0	0	0	2	0	0	0	0	0	0	0	0	0	1	1
2	4	15	1	25	2	#NULL!	#NULL!	1	2	1	8	0	5	1	1	1	1	4	0	0	1	0	0	0	1	1	1	1	0	0	0	0	0	0	0	0	0	2	0	0	0	0	0	0	0	0	0	2	0
2	7	25	1	25	2	#NULL!	#NULL!	1	2	1	2	0	4	1	1	1	0	4	0	0	0	0	1	0	0	0	0	0	0	0	0	0	0	0	0	0	0	1	0	0	0	0	0	1	0	3	0	1	0.5
2	7	25	1	25	2	#NULL!	#NULL!	2	2	1	2	2500	6	1	1	1	0	4	0	0	1	0	1	0	0	0	0	0	0	0	0	0	1	0	0	0	0	1	0	0	0	0	0	0	0	1	0	1	1.5
2	3	12	1	25	1	1	6	1	2	1	2	0	6	1	3	1	2	3	1	1	1	0	1	0	0	1	1	1	0	0	0	0	0	1	0	0	0	1	0	0	0	0	0	10	0	10	0	1	3
3	3	9	1	24	1	1	10	1	2	1	2	2000	3	2	1	1	0	4	0	1	0	0	1	0	0	1	1	1	0	0	0	1	1	0	0	0	0	1	0	0	0	0	0	10	0	7	0	1	10
3	2	5	1	24	2	#NULL!	#NULL!	2	1	1	2	2500	5	1	3	1	2	3	1	0	0	0	1	0	0	0	1	1	0	0	0	0	1	0	0	0	0	1	1	0	0	0	0	0	0	0	0	1	0.25
2	1	2	1	23	1	1	3	2	1	3	#NULL!	200	3	1	1	1	0	4	0	0	0	0	0	0	0	0	0	0	0	0	0	0	0	0	0	0	0	1	0	0	0	0	0	1	0	1	0	1	0.5
1	7	25	1	23	2	#NULL!	#NULL!	2	2	1	2	3000	3	1	1	1	0	9	0	1	0	0	0	0	0	0	0	1	0	0	0	0	0	0	0	0	0	2	0	0	0	0	0	0	0	0	0	2	0
2	4	16	1	23	1	1	15	7	1	1	7	7000	3	1	3	1	1	4	1	0	0	0	1	0	0	1	1	0	0	1	1	0	0	0	0	0	0	2	0	0	0	0	0	0	0	0	0	1	1
1	7	25	1	22	1	1	13	7	1	1	7	4485	4	1	1	1	1	9	0	1	1	0	1	0	0	1	1	1	0	0	0	0	1	0	0	0	0	1	0	0	0	0	0	5	0	0	0	2	0
1	4	15	1	22	1	1	8	8	1	1	8	12000	3	1	1	1	1	4	0	0	1	0	1	0	0	1	1	1	0	0	0	0	1	0	0	0	0	1	0	0	0	0	0	0	0	1	0	1	1
2	3	11	1	22	1	1	5	1	2	1	2	600	8	1	1	1	2	4	0	0	0	0	0	0	0	0	0	1	0	0	0	0	0	1	0	0	0	1	0	0	0	0	0	0	0	19	0	1	9
2	4	15	1	22	2	#NULL!	#NULL!	2	1	1	2	1000	4	1	1	1	1	4	0	0	0	0	0	0	0	1	1	1	0	0	0	0	0	0	0	0	0	1	0	0	0	1	0	15	0	1	0	1	2
2	5	17	1	22	2	#NULL!	#NULL!	1	2	1	2	1000	4	1	1	1	0	4	0	0	1	0	1	0	0	0	1	1	0	0	0	0	0	0	0	0	0	1	0	0	0	0	0	0	0	5	0	1	3
1	2	6	1	22	1	1	10	2	1	1	2	800	3	1	3	1	1	4	1	0	0	1	1	0	0	0	0	0	0	0	0	0	1	0	0	0	0	1	0	0	0	1	0	0	0	0	0	2	0
1	2	8	1	22	1	1	9	1	2	1	4	1200	3	1	3	1	1	4	1	0	1	0	1	0	0	0	0	1	0	0	0	0	1	0	0	0	0	1	0	0	0	0	0	0	0	3	0	2	0
1	7	26	1	22	1	1	5	2	1	1	2	750	6	1	1	1	1	8	0	1	1	0	0	0	0	1	0	0	0	0	0	0	1	0	0	0	0	1	0	0	0	0	0	2	0	0	0	1	0.5
2	5	17	1	22	1	1	8	2	1	1	2	1500	3	1	3	1	0	4	0	0	0	0	1	0	0	1	1	1	0	0	0	0	1	0	0	0	0	1	3	0	0	1	0	5	0	12	0	1	1.25
3	3	9	1	21	2	#NULL!	#NULL!	88	1	1	2	3500	3	1	1	1	0	4	0	0	1	0	1	0	0	1	1	0	0	0	0	0	0	0	0	0	0	1	0	0	0	0	0	3	0	20	0	1	3
1	7	25	1	21	1	1	8	88	2	1	2	0	7	1	1	1	0	9	0	0	1	0	1	0	0	1	1	0	0	0	0	0	0	0	0	0	0	1	0	0	0	1	0	0	0	0	0	1	2
2	4	16	1	21	1	1	6	8	1	1	88	1500	3	1	1	1	0	4	0	0	1	0	1	0	0	1	1	1	0	0	0	0	1	1	0	0	0	2	0	0	0	0	0	0	0	0	0	2	0
2	4	15	1	21	2	#NULL!	#NULL!	1	2	1	8	0	3	1	1	1	1	4	0	0	1	0	0	0	0	1	1	1	0	0	0	0	0	1	0	0	0	2	0	0	0	0	0	0	0	0	0	2	0
3	3	11	1	21	1	1	6	2	2	1	2	0	4	1	3	1	1	4	1	0	0	0	1	0	0	0	0	0	0	0	0	0	1	1	0	0	0	1	0	0	0	0	0	2	0	2	0	1	1.5
1	4	15	1	20	1	1	4	8	1	1	8	1060	4	1	1	1	1	4	0	0	1	0	1	0	0	1	1	1	0	0	0	0	1	0	0	0	0	1	0	0	0	0	0	0	0	3	0	1	1
1	4	16	1	20	1	1	7	8	1	1	8	1000	3	1	1	1	0	4	0	0	1	0	1	0	0	0	1	1	0	0	0	0	1	0	0	0	0	1	0	0	0	0	0	2	0	0	0	1	1
1	4	16	1	20	2	#NULL!	#NULL!	8	1	1	2	2000	4	1	1	1	1	4	1	0	1	1	1	0	0	1	1	1	0	0	0	0	1	1	0	0	0	1	0	0	0	0	0	2	0	0	0	2	0
2	4	15	1	20	1	1	10	8	2	1	7	2500	4	1	1	1	1	4	0	1	1	1	1	0	0	1	1	1	0	0	0	0	0	1	0	0	0	1	0	0	0	0	0	0	0	2	0	2	0
1	7	25	1	20	1	1	8	2	2	1	2	0	3	1	1	1	1	9	0	1	1	0	0	0	0	1	1	1	0	0	0	0	1	0	0	0	0	2	0	0	0	0	0	0	0	0	0	1	1
2	4	15	1	20	2	#NULL!	#NULL!	1	2	1	2	1000	3	2	1	1	1	4	0	1	1	0	1	0	0	1	1	1	0	0	0	0	0	1	0	0	0	2	0	0	0	0	0	0	0	0	0	1	0.5
2	7	26	1	20	1	1	5	1	2	1	2	0	4	1	1	1	0	4	0	0	1	0	0	0	0	1	0	0	0	0	0	0	0	0	0	0	0	1	0	0	0	0	0	5	0	1	0	1	1
2	6	21	1	20	2	#NULL!	#NULL!	1	1	1	8	1300	4	1	1	1	0	4	0	0	0	0	0	0	0	1	1	1	0	0	0	0	0	1	0	0	0	1	0	0	0	0	0	0	0	2	0	2	0
3	3	9	1	20	1	1	6	1	1	1	2	98	5	1	1	1	0	4	0	1	1	0	1	0	0	1	1	1	0	0	0	1	1	0	0	0	0	1	0	0	0	0	0	0	1	5	0	1	2
3	3	12	1	20	1	1	7	1	1	1	6	4000	4	2	3	1	1	3	1	1	1	1	1	0	0	1	1	1	0	0	0	0	1	0	0	0	0	1	0	0	0	0	0	0	0	6	0	1	0.25
3	3	10	1	20	1	1	8	2	1	1	8	1000	3	1	3	1	1	4	0	0	0	0	1	0	0	0	1	0	0	0	0	0	1	0	0	0	0	2	0	0	0	0	0	0	0	0	0	1	0.25
2	6	21	1	20	2	#NULL!	#NULL!	1	2	1	8	0	4	1	1	1	0	9	0	0	0	0	0	0	0	0	0	0	0	0	0	0	0	1	0	0	0	2	0	0	0	0	0	0	0	0	0	1	0.25
3	6	24	1	20	1	1	5	1	2	1	88	0	5	1	1	1	0	9	0	0	1	0	1	0	0	1	1	1	0	0	0	1	1	0	1	0	0	1	0	0	0	3	0	11	0	20	0	1	0.5
3	3	10	1	20	2	#NULL!	#NULL!	1	1	1	8	1000	3	1	1	1	0	4	1	0	0	0	1	0	0	1	1	1	0	0	0	1	1	1	0	0	0	1	0	0	0	0	0	3	0	0	0	1	1
3	6	24	1	20	1	1	6	1	2	1	4	100	4	1	3	1	1	4	0	0	0	0	1	0	0	0	0	0	0	0	0	1	0	0	0	0	0	1	0	0	0	0	0	0	0	10	0	2	0
2	1	3	1	19	1	1	8	2	1	1	2	600	3	1	1	1	0	4	0	0	0	0	1	0	0	1	1	1	0	0	0	0	0	1	0	0	0	2	0	0	0	0	0	0	0	0	0	1	1.5
3	3	10	1	19	2	#NULL!	#NULL!	2	1	1	2	600	5	1	3	1	0	4	0	1	1	0	1	0	0	1	1	0	0	0	0	0	0	0	0	0	0	1	0	0	0	1	0	13	0	19	0	1	1
3	3	10	1	19	1	1	7	2	1	1	2	98	4	1	1	1	0	4	0	0	0	0	1	0	0	0	0	0	0	0	0	0	0	0	0	0	0	2	0	0	0	0	0	0	0	0	0	1	1.25
2	4	15	1	18	1	1	5	2	1	3	#NULL!	500	2	1	1	1	1	4	0	0	0	0	0	0	0	0	0	1	0	0	0	0	0	1	0	0	0	1	0	0	0	0	0	1	0	1	0	1	0.5
2	7	26	1	20	1	1	5	2	1	1	2	3000	3	1	1	1	0	4	0	0	0	0	1	0	0	0	0	0	0	0	0	0	1	0	0	0	0	1	0	0	0	0	0	0	0	20	0	1	1
3	2	8	1	27	1	1	10	7	1	1	7	5000	3	1	3	1	0	4	1	0	0	1	1	0	0	1	1	1	0	0	0	0	1	0	0	0	0	1	7	0	0	1	0	0	0	4	0	1	2
3	3	12	1	32	1	1	13	7	1	1	2	2000	7	1	1	1	0	3	1	0	1	0	1	0	0	1	1	1	0	0	0	0	0	0	0	0	0	1	0	0	0	0	0	0	0	10	0	1	2
1	4	14	2	31	2	#NULL!	#NULL!	8	2	1	8	2000	4	1	1	2	2	4	0	1	1	1	1	1	0	1	1	0	0	0	0	0	0	0	0	0	0	1	0	0	0	0	0	1	0	0	0	2	0
3	2	8	1	31	1	1	5	2	1	1	2	2500	5	1	3	1	1	4	1	0	1	1	1	0	0	1	1	1	0	0	0	0	1	0	0	0	0	1	7	0	0	3	0	0	0	2	0	2	3
2	5	19	1	28	2	#NULL!	#NULL!	2	2	1	2	1500	4	1	1	1	0	4	0	0	0	0	1	0	0	1	1	1	0	0	0	0	1	0	0	0	0	1	0	0	0	3	0	5	5	4	0	1	2
3	2	7	1	27	2	#NULL!	#NULL!	2	1	1	2	1000	4	1	3	1	1	4	1	0	0	1	1	0	0	1	1	1	0	0	0	0	1	0	0	0	0	1	7	0	0	0	0	0	0	0	0	1	4
3	3	12	1	25	2	#NULL!	#NULL!	2	1	1	2	100	5	1	1	1	2	3	1	0	0	0	1	0	0	0	0	0	0	0	0	0	0	0	0	0	0	1	0	0	0	0	0	2	0	0	0	1	1
1	7	28	1	25	2	#NULL!	#NULL!	2	2	1	2	0	4	1	1	1	0	4	0	0	0	0	0	0	0	0	0	1	0	0	0	0	0	0	0	0	0	2	0	0	0	0	0	0	0	0	0	2	0
3	2	8	1	25	2	#NULL!	#NULL!	2	2	1	2	280	5	1	1	1	0	4	0	0	0	0	1	0	0	0	0	0	0	0	0	0	0	0	0	0	0	1	2	0	0	0	0	0	0	0	0	1	1
1	7	28	1	20	2	#NULL!	#NULL!	2	1	1	2	700	4	1	1	1	0	4	0	0	1	0	1	0	0	0	1	1	0	0	0	0	0	0	0	0	0	1	0	0	0	0	0	1	0	4	0	1	2
3	3	12	1	18	1	1	8	2	1	1	2	600	4	1	3	1	0	3	1	0	1	0	1	0	0	1	1	0	0	0	0	0	0	0	0	0	0	1	0	0	0	0	0	0	0	15	0	1	0.75
1	3	11	1	23	2	#NULL!	#NULL!	2	1	1	2	1000	6	1	1	1	2	4	1	1	1	0	1	0	0	1	1	1	0	0	0	0	1	0	0	0	0	1	0	0	0	0	0	0	0	7	0	1	3
3	2	6	1	32	2	#NULL!	#NULL!	2	1	1	2	500	8	1	3	1	1	3	1	0	1	0	0	0	0	1	1	0	0	0	0	0	1	0	0	1	0	1	6	0	0	0	0	0	2	1	0	1	1
1	7	27	1	24	2	#NULL!	#NULL!	8	1	1	2	150	5	1	1	1	0	4	0	0	0	0	0	0	0	0	0	0	0	0	0	0	0	0	0	0	0	2	0	0	0	0	0	0	0	0	0	1	3
3	3	12	1	40	2	#NULL!	#NULL!	1	1	1	2	3000	8	2	3	1	3	4	1	1	0	1	1	0	0	1	1	1	0	0	0	0	1	0	0	0	0	1	0	0	0	0	0	0	0	7	0	1	1
2	2	8	1	20	1	1	10	1	1	1	3	3500	3	1	3	1	1	4	1	0	1	0	1	0	0	1	1	1	0	0	0	0	0	1	0	0	0	1	0	0	0	0	0	0	0	2	0	2	0
1	4	15	1	35	2	#NULL!	#NULL!	1	1	1	8	350	7	1	1	1	1	4	0	0	1	0	1	0	0	0	1	1	0	0	0	0	1	0	0	0	0	1	0	0	0	0	0	8	0	20	0	1	1
3	4	13	1	30	2	#NULL!	#NULL!	8	1	1	8	3600	7	1	1	1	0	4	0	0	0	0	1	0	0	0	1	0	0	0	0	0	1	0	0	0	0	1	0	0	0	0	0	0	0	4	0	1	1
1	4	16	1	28	1	1	15	7	1	1	7	6651	4	1	3	1	1	4	1	0	0	1	1	0	1	1	1	1	0	0	0	0	1	1	0	0	0	2	0	0	0	0	0	0	0	0	0	1	0.5
2	4	13	1	28	2	#NULL!	#NULL!	2	2	1	2	0	7	1	1	1	1	4	0	1	1	0	1	0	0	1	1	1	0	0	0	0	1	1	0	0	0	1	0	0	0	0	0	11	0	50	0	1	1
3	2	7	1	28	1	1	5	2	1	1	2	710	3	1	1	1	0	4	0	0	0	0	0	0	0	1	1	0	0	0	0	1	1	0	0	0	0	1	6	0	0	1	0	0	0	0	0	1	3
2	6	21	1	27	2	#NULL!	#NULL!	2	2	1	2	0	5	1	1	1	0	9	0	0	1	0	0	0	0	1	1	1	0	0	0	0	0	1	0	0	0	1	0	0	0	1	0	0	0	5	0	1	0.5
2	6	21	1	27	1	1	4	1	1	1	8	0	7	1	1	1	0	9	0	0	0	0	0	0	0	1	1	1	0	0	0	0	0	1	0	0	0	1	0	0	0	1	0	3	0	0	0	1	0.5
1	4	15	1	27	1	1	9	1	2	1	7	2298	5	1	1	1	1	4	0	0	1	0	1	0	0	1	1	1	0	0	0	0	1	0	0	0	0	1	0	0	0	0	0	0	0	2	0	2	0
1	4	13	1	25	2	#NULL!	#NULL!	8	1	1	8	1000	4	1	3	1	1	4	0	1	1	1	1	0	1	1	1	1	0	0	0	0	0	0	1	0	0	2	0	0	0	0	0	0	0	0	0	1	0.5
1	4	16	1	25	1	1	14	7	1	1	88	6500	5	1	3	1	0	4	1	0	0	1	1	0	0	0	1	1	0	0	0	0	1	0	0	0	0	1	0	0	0	0	0	0	0	4	0	2	0
1	1	2	1	24	1	1	4	1	2	1	2	0	6	1	1	1	1	4	0	0	0	0	1	0	0	1	1	1	0	0	0	0	1	0	0	0	0	2	0	0	0	0	0	0	0	0	0	1	1
1	4	13	1	22	1	1	4	8	1	1	8	4400	4	1	3	1	1	4	0	1	1	0	1	0	0	1	1	1	0	0	0	0	1	0	1	0	0	2	0	0	0	0	0	0	0	0	0	1	0.5
1	7	26	1	20	1	1	7	2	1	1	4	1100	3	1	1	1	1	8	0	1	1	0	0	0	0	0	0	0	0	0	0	0	1	0	0	0	0	1	0	0	0	2	0	0	0	50	0	1	0.5
1	4	14	1	48	2	#NULL!	#NULL!	8	2	1	8	1200	9	1	3	1	2	4	0	0	0	0	0	0	0	1	1	0	0	0	0	0	0	0	0	0	0	1	0	0	0	0	0	10	0	12	0	1	3
1	4	13	1	45	2	#NULL!	#NULL!	8	1	1	8	1350	8	1	1	1	1	4	0	0	1	0	1	0	0	1	1	1	0	0	0	0	1	0	0	0	0	2	0	0	0	0	0	0	0	0	0	1	1
1	4	14	2	45	2	#NULL!	#NULL!	8	2	1	8	0	7	1	1	1	2	4	0	0	0	0	0	0	0	1	1	0	0	0	0	0	0	0	0	0	0	1	0	0	0	0	0	11	0	2	0	1	99
3	4	15	1	43	2	#NULL!	#NULL!	2	1	1	2	300	12	1	1	1	1	4	1	0	0	1	1	0	0	1	1	1	0	0	0	0	1	0	1	0	0	1	0	0	0	0	0	10	0	12	0	1	2
3	3	12	1	38	2	#NULL!	#NULL!	2	1	1	2	500	8	1	1	1	0	3	0	0	0	0	1	0	0	0	0	0	0	0	0	0	0	0	0	0	0	1	0	0	0	0	0	2	0	25	0	1	1.5
3	4	15	1	38	2	#NULL!	#NULL!	2	1	1	2	1500	9	1	3	1	1	4	1	0	0	0	0	0	0	1	1	0	0	0	0	0	1	0	0	0	0	1	0	0	0	0	0	2	0	0	0	1	0.25
3	3	12	1	36	2	#NULL!	#NULL!	2	1	1	2	600	8	1	3	1	0	3	1	0	0	0	1	0	0	1	1	0	0	0	0	0	0	0	0	0	0	1	0	0	0	0	0	4	0	5	0	1	3
1	4	13	1	35	2	#NULL!	#NULL!	8	1	1	8	3200	3	3	3	2	4	5	0	1	1	1	1	0	0	1	1	1	0	0	0	0	1	1	1	0	0	1	0	0	0	0	0	2	0	10	0	1	1
3	3	12	1	35	2	#NULL!	#NULL!	2	1	1	2	1500	7	1	3	1	0	3	1	0	1	0	1	0	0	1	1	0	0	0	0	0	0	0	0	0	0	1	0	0	0	0	0	3	0	7	0	1	1.25
1	2	8	1	35	1	1	3	1	2	1	2	2000	5	3	3	1	1	4	1	0	0	1	1	0	0	1	1	1	0	0	0	0	1	0	0	0	0	2	0	0	0	0	0	0	0	0	0	1	0.25
1	2	7	1	35	2	#NULL!	#NULL!	2	1	1	2	12000	9	1	3	1	1	4	0	0	0	1	1	0	0	1	1	1	0	0	0	0	1	0	0	1	0	1	7	0	0	1	0	2	0	1	0	1	2
3	2	8	1	33	2	#NULL!	#NULL!	2	2	1	2	1200	6	1	1	1	0	4	1	0	0	0	0	0	0	0	0	0	0	0	1	0	1	0	0	0	0	2	0	0	0	0	0	0	0	0	0	1	2
3	2	8	1	33	2	#NULL!	#NULL!	2	1	1	2	600	6	1	1	1	0	4	1	0	0	0	0	0	0	0	0	0	0	0	0	1	0	1	0	0	0	1	2	0	0	0	0	0	0	1	0	1	2
3	2	7	1	32	2	#NULL!	#NULL!	2	1	1	2	700	5	1	3	1	1	4	0	0	0	0	1	0	0	1	1	0	0	0	0	0	1	0	0	0	0	1	0	0	0	1	0	0	0	2	0	1	2
2	2	8	1	32	1	1	14	1	1	1	88	3000	3	1	3	1	1	4	1	0	0	0	1	0	0	1	1	1	0	0	0	0	0	1	0	1	0	2	0	0	0	0	0	0	0	0	0	2	0
1	2	8	1	32	2	#NULL!	#NULL!	2	2	1	2	0	4	1	3	1	1	4	1	0	0	0	1	0	0	0	0	0	0	0	1	0	0	0	0	0	0	2	0	0	0	0	0	0	0	0	0	1	1
3	4	13	1	31	2	#NULL!	#NULL!	8	1	1	8	2000	6	1	3	1	1	4	0	1	1	0	1	0	0	1	1	1	0	0	0	0	1	1	0	0	0	1	0	0	0	0	0	0	0	1	0	1	1
1	4	13	1	30	2	#NULL!	#NULL!	8	1	1	8	2060	9	1	3	2	2	4	0	1	1	0	0	0	0	0	1	1	0	0	0	0	1	0	1	0	0	1	0	0	0	0	0	2	0	9	0	1	0.25
1	4	14	2	30	2	#NULL!	#NULL!	8	1	4	#NULL!	900	4	1	1	1	1	4	0	0	0	0	0	0	0	1	1	0	0	0	0	0	0	0	0	0	0	2	0	0	0	0	0	0	0	0	0	2	0
1	4	13	1	30	2	#NULL!	#NULL!	8	1	1	8	11000	7	1	3	1	2	4	0	0	1	0	1	0	0	1	0	1	0	0	0	0	1	0	0	0	0	1	0	0	0	0	0	0	0	6	0	1	1
3	1	2	1	30	2	#NULL!	#NULL!	1	2	1	6	5000	8	1	3	1	3	4	0	0	1	0	1	0	0	1	1	1	0	0	0	1	1	0	1	0	0	1	5	0	0	0	0	20	2	15	0	1	16
1	7	28	1	30	2	#NULL!	#NULL!	2	1	1	2	700	5	1	1	1	0	4	0	1	0	0	0	0	0	0	1	1	0	0	0	0	0	0	0	0	0	1	0	0	0	0	0	3	0	0	0	1	4
3	2	7	1	29	2	#NULL!	#NULL!	2	1	1	2	350	5	1	1	1	1	4	0	0	0	0	1	0	0	1	1	0	0	0	0	1	1	0	0	1	0	1	3	0	0	1	0	0	0	4	0	1	2
1	7	27	1	27	2	#NULL!	#NULL!	2	1	1	2	250	4	1	1	1	0	4	0	0	1	0	0	0	0	0	0	0	0	0	0	0	0	0	0	0	0	1	0	0	0	0	0	2	0	0	0	1	1.5
3	2	8	1	27	1	1	7	1	1	1	7	2800	4	1	3	1	1	4	1	0	0	0	1	0	1	1	1	1	0	0	0	0	1	0	0	0	0	2	0	0	0	0	0	0	0	0	0	1	0.5
1	7	28	1	26	2	#NULL!	#NULL!	2	2	1	2	2500	6	1	1	1	1	4	0	0	1	0	1	0	0	1	1	1	0	0	0	0	1	0	0	0	0	1	2	0	0	0	0	5	0	2	0	1	4
3	2	8	1	26	1	1	14	2	1	1	2	550	5	1	3	1	3	4	1	0	0	0	1	0	0	1	1	1	0	0	0	0	1	0	0	0	0	1	3	0	0	0	0	0	4	2	0	1	2
2	1	1	1	25	2	#NULL!	#NULL!	1	2	1	2	98	10	1	1	1	1	4	0	1	1	0	1	0	0	0	1	1	0	0	0	0	1	1	0	0	0	1	0	0	0	0	0	0	0	10	0	1	1
1	7	27	1	25	2	#NULL!	#NULL!	2	1	1	2	500	6	1	1	1	0	4	0	1	0	0	0	0	0	0	0	0	0	0	0	0	0	0	0	0	0	2	0	0	0	0	0	0	0	0	0	1	3
1	7	28	1	25	2	#NULL!	#NULL!	2	1	1	2	70	5	1	1	1	0	4	0	0	0	0	0	0	0	0	0	0	0	0	0	0	0	0	0	0	0	1	0	0	0	0	0	0	0	3	0	1	2
1	7	28	1	25	2	#NULL!	#NULL!	2	1	1	2	2000	6	1	1	1	0	4	0	0	0	0	0	0	0	0	0	0	0	0	0	0	0	0	0	0	0	2	0	0	0	0	0	0	0	0	0	1	4
2	1	4	1	25	2	#NULL!	#NULL!	2	2	1	2	2000	8	1	1	1	0	9	0	0	0	0	1	0	0	0	0	1	0	0	0	0	0	0	0	0	0	1	3	0	0	3	0	2	0	1	0	1	2
3	5	19	1	25	2	#NULL!	#NULL!	1	2	1	2	500	4	1	1	1	1	4	0	0	0	0	1	0	0	0	0	0	0	0	0	0	1	0	0	0	0	2	0	0	0	0	0	0	0	0	0	1	1
1	2	8	1	24	1	1	9	1	1	3	#NULL!	500	3	1	1	1	1	4	1	0	1	0	1	0	0	0	1	1	0	0	0	0	1	0	0	0	0	1	0	0	0	0	0	0	0	3	0	1	2
2	1	4	1	23	1	1	6	1	1	1	2	300	4	1	1	1	0	9	0	0	1	0	1	0	0	0	0	1	0	0	0	0	0	0	0	0	0	1	1	0	0	0	0	0	0	1	0	1	1.5
2	4	14	1	22	2	#NULL!	#NULL!	8	1	1	8	500	5	1	1	1	1	4	0	1	1	0	0	0	0	1	1	1	0	0	0	0	0	1	0	0	0	2	0	0	0	0	0	0	0	0	0	2	0
1	4	13	1	20	2	#NULL!	#NULL!	8	1	1	8	5550	7	3	3	1	2	4	0	0	1	0	1	0	0	0	0	1	0	0	0	0	1	0	0	0	0	1	0	0	0	0	12	0	9	0	0	1	1
3	3	12	1	20	2	#NULL!	#NULL!	2	1	1	2	500	3	1	1	1	0	4	0	0	1	0	1	0	0	0	0	0	0	0	0	0	0	0	0	0	0	1	0	0	0	0	0	2	0	0	0	1	1
1	7	28	1	20	2	#NULL!	#NULL!	2	2	1	2	0	4	1	1	1	0	4	0	0	1	0	0	0	0	0	0	0	0	0	0	0	0	0	0	0	0	1	0	0	0	1	0	2	0	2	0	1	2
2	2	8	1	20	1	1	7	2	1	3	#NULL!	750	4	1	1	1	0	4	1	0	1	0	0	0	0	0	0	0	0	0	0	0	0	1	0	0	0	1	0	0	0	0	0	0	0	1	0	1	0.5
1	2	8	1	20	1	1	8	2	1	1	2	855	3	3	3	88	1	7	1	0	0	0	0	0	0	0	0	0	0	0	0	0	1	0	0	0	0	1	4	0	0	0	0	0	0	0	0	2	0
1	7	27	1	19	2	#NULL!	#NULL!	2	1	1	2	800	5	1	1	1	0	4	0	1	1	0	0	0	0	0	0	0	0	0	0	0	0	0	0	0	0	1	0	0	0	0	0	1	0	1	0	2	0
1	2	7	1	19	1	1	5	1	2	3	#NULL!	1600	11	1	3	1	1	4	0	0	0	0	1	0	0	1	0	1	0	0	0	0	1	0	0	1	0	1	15	0	0	1	0	0	0	16	0	1	6
1	4	13	1	18	1	1	7	1	2	1	5	1000	3	1	3	1	1	4	0	1	1	0	1	0	0	1	1	1	0	0	0	0	1	1	1	0	0	1	0	0	0	0	0	0	0	3	0	1	1
2	2	6	1	35	2	#NULL!	#NULL!	2	1	1	2	500	6	1	3	1	1	4	1	0	0	0	1	0	0	0	1	1	0	0	0	1	1	0	0	0	0	1	4	0	0	1	0	0	0	1	0	1	1
1	3	9	1	31	2	#NULL!	#NULL!	2	1	1	2	2000	6	1	1	1	2	4	0	1	1	0	0	0	0	1	0	1	0	0	0	0	1	0	0	0	0	1	0	0	0	1	0	0	0	12	0	1	2
1	4	14	1	30	2	#NULL!	#NULL!	8	2	1	8	0	5	1	1	1	2	4	0	1	0	0	0	0	1	1	0	0	0	0	0	0	1	0	0	0	0	1	0	0	0	0	0	4	0	0	0	2	0
1	1	4	1	26	1	1	5	5	1	1	5	400	3	1	3	1	1	3	1	0	1	0	1	0	1	1	1	1	0	0	0	0	1	0	0	0	0	2	0	0	0	0	0	0	0	0	0	2	0
3	2	6	1	50	2	#NULL!	#NULL!	2	2	4	#NULL!	0	3	1	3	1	2	4	1	0	0	0	0	0	0	0	0	0	0	0	0	0	1	0	0	0	0	2	0	0	0	0	0	0	0	0	0	1	0.5
1	3	9	1	40	2	#NULL!	#NULL!	2	2	1	2	0	6	1	1	1	1	4	0	0	0	0	0	0	0	0	0	0	0	0	0	0	1	0	0	0	0	1	0	0	0	0	3	0	0	0	0	1	1
2	2	6	1	38	2	#NULL!	#NULL!	2	1	1	2	500	6	1	3	1	2	4	1	0	1	0	1	0	0	0	1	0	0	0	0	0	1	0	0	1	0	1	4	0	0	1	0	0	0	0	0	1	2
1	5	19	1	36	2	#NULL!	#NULL!	1	1	1	2	1000	7	1	1	1	1	4	0	1	0	0	1	0	0	0	0	0	0	0	0	0	1	0	0	0	0	1	0	0	0	0	0	5	0	10	0	1	2
2	5	17	1	36	1	1	6	2	1	1	2	800	6	1	1	1	0	4	0	1	0	0	1	0	0	1	1	1	0	0	0	1	1	0	0	0	0	1	0	0	0	0	0	2	0	22	0	1	3
1	3	12	1	31	2	#NULL!	#NULL!	2	2	1	7	3000	6	1	3	1	1	4	1	0	0	1	1	0	0	1	1	1	0	0	0	0	1	0	0	0	0	1	0	0	0	0	0	0	5	4	0	1	1
3	3	9	1	27	1	1	8	2	1	1	2	11600	5	1	1	1	1	4	0	1	1	0	1	0	0	0	0	0	0	0	0	1	1	0	0	0	0	2	0	0	0	0	0	0	0	0	0	1	3
3	1	4	1	26	1	1	6	88	1	1	2	1200	6	1	1	1	0	8	1	0	0	0	1	0	0	0	0	1	0	0	0	0	1	0	0	0	0	1	4	0	0	0	0	0	0	19	0	1	0.5
3	6	24	1	26	2	#NULL!	#NULL!	6	1	1	6	600	7	1	3	1	0	7	1	0	0	0	1	0	0	0	0	1	0	0	0	0	1	0	0	0	0	1	0	0	0	0	0	0	0	1	0	2	0
3	4	15	1	23	2	#NULL!	#NULL!	1	2	1	3	300	6	1	1	1	0	4	0	0	0	0	0	0	0	0	1	0	0	0	0	0	0	0	0	0	0	1	0	0	0	1	0	5	0	2	0	1	2
1	1	4	1	22	2	#NULL!	#NULL!	1	2	1	2	0	6	1	3	1	1	3	1	1	0	0	1	0	0	1	1	1	1	0	0	0	1	0	0	0	0	1	5	0	0	1	0	0	0	2	0	1	1.5
3	4	16	1	20	2	#NULL!	#NULL!	8	2	1	8	600	5	1	1	1	0	4	0	0	1	0	1	0	0	1	1	1	0	0	0	1	1	0	0	0	0	1	0	0	0	0	0	0	0	15	0	1	1
1	3	10	1	20	2	#NULL!	#NULL!	2	1	1	2	150	5	1	1	1	1	4	0	1	1	0	0	0	0	0	0	1	0	0	0	0	1	0	0	0	0	1	0	0	0	0	0	0	0	10	0	1	0.5
2	5	19	1	31	1	1	1	2	2	1	7	3080	5	1	3	1	0	4	0	1	1	0	1	0	0	1	1	1	0	0	0	1	1	0	0	0	0	1	0	0	0	3	0	2	0	0	0	1	2
2	5	17	1	41	2	#NULL!	#NULL!	2	2	1	2	1200	7	1	1	1	0	4	0	0	0	0	1	0	0	1	1	1	0	0	0	0	1	0	0	0	0	2	0	0	0	0	0	0	0	0	0	1	1
3	6	23	1	38	2	#NULL!	#NULL!	2	1	1	6	3000	7	3	3	3	2	4	1	1	0	1	1	0	1	1	1	1	0	0	0	0	1	0	0	0	0	1	0	0	0	0	0	3	0	10	0	1	0.5
3	6	23	1	33	2	#NULL!	#NULL!	2	2	1	6	2500	7	3	3	3	1	4	1	0	0	0	1	0	0	1	1	1	0	0	0	0	1	0	0	0	0	2	0	0	0	0	0	0	0	0	0	1	1
2	2	6	1	28	1	1	14	3	1	3	#NULL!	2600	2	1	1	1	0	4	1	0	0	0	1	0	0	0	0	0	0	0	0	0	1	0	0	0	0	2	0	0	0	0	0	0	0	0	0	2	0
2	5	17	1	27	2	#NULL!	#NULL!	2	2	1	2	0	6	1	1	1	0	4	0	0	1	0	1	0	0	1	1	0	0	0	0	1	0	0	0	0	0	1	0	0	0	0	0	2	0	15	0	1	3
3	5	17	1	40	2	#NULL!	#NULL!	1	1	1	2	1500	9	1	3	1	1	4	0	0	1	0	1	0	0	1	1	1	0	0	0	0	1	0	0	0	0	1	0	0	0	0	0	19	0	10	0	1	2
2	5	20	1	38	2	#NULL!	#NULL!	2	2	1	2	0	10	1	1	1	0	4	0	1	1	0	1	0	0	0	0	0	0	0	0	0	1	0	0	0	0	1	0	0	0	5	0	5	0	10	0	1	3.25
2	5	17	1	35	2	#NULL!	#NULL!	2	1	1	2	1600	5	1	3	1	0	4	0	1	1	0	1	0	0	0	0	0	0	0	0	0	1	0	0	0	0	1	0	0	0	1	0	3	0	4	0	1	2
2	5	20	1	35	1	1	4	2	1	1	2	4500	4	1	3	1	0	4	0	0	1	0	1	0	0	1	1	1	0	0	0	0	1	0	0	0	0	1	0	0	0	0	0	3	0	15	0	1	1.5
1	2	6	1	35	2	#NULL!	#NULL!	2	2	1	2	0	5	1	1	1	1	4	1	0	0	0	0	0	0	0	0	0	0	0	0	0	1	0	0	0	0	1	2	0	0	0	0	0	0	1	0	1	1.75
2	2	7	1	35	2	#NULL!	#NULL!	2	2	1	2	300	7	1	3	1	1	4	0	0	0	0	0	0	0	0	0	1	0	0	0	0	1	1	0	0	0	2	0	0	0	0	0	0	0	0	0	1	0.5
2	5	20	1	34	2	#NULL!	#NULL!	2	1	1	2	1350	8	1	1	1	0	4	0	0	0	0	1	0	0	1	1	1	0	0	0	0	1	0	0	0	0	1	0	0	0	0	0	2	0	4	0	1	2
1	1	4	1	32	1	1	5	2	2	1	2	1000	10	1	1	1	0	9	0	1	0	0	0	0	0	0	0	1	0	0	0	0	1	0	0	0	0	1	1	0	0	0	0	10	0	0	0	1	4
3	5	17	1	32	2	#NULL!	#NULL!	1	1	1	2	800	6	1	1	1	1	4	0	0	0	0	0	0	0	1	1	1	0	0	0	0	1	0	0	0	0	1	0	0	0	0	0	4	0	3	0	1	3
2	4	16	1	32	1	1	13	7	1	1	6	2800	4	1	3	1	0	4	1	0	0	1	1	0	1	1	1	1	0	0	0	0	0	0	0	0	0	2	0	0	0	0	0	0	0	0	0	2	0
2	2	6	1	31	2	#NULL!	#NULL!	2	1	1	2	330	5	1	1	1	0	4	1	0	0	0	0	0	0	0	1	0	0	0	0	0	1	0	0	0	0	1	3	0	0	0	0	0	0	4	0	1	1
2	4	15	1	30	2	#NULL!	#NULL!	2	1	1	2	1000	6	1	1	1	1	4	0	0	0	0	1	0	0	1	1	1	0	0	0	0	0	1	0	0	0	2	0	0	0	0	0	0	0	0	0	1	1
2	2	6	1	25	1	1	7	2	1	1	2	1700	4	1	3	1	1	4	1	0	0	0	0	0	0	0	0	0	0	0	0	0	1	0	0	0	0	1	5	0	0	0	0	0	0	0	0	1	2
1	4	16	1	24	1	1	11	7	1	1	7	5000	4	3	3	1	1	4	1	0	0	1	1	0	1	1	1	1	0	1	0	0	1	0	0	0	0	1	0	0	0	0	0	5	0	4	0	2	0
2	4	16	1	23	2	#NULL!	#NULL!	8	1	1	8	5000	5	1	1	1	0	4	1	0	1	0	1	0	0	1	1	1	0	0	0	0	1	0	0	0	0	1	0	0	0	0	0	0	5	0	0	1	0.5
1	5	19	1	22	1	1	10	2	2	1	2	0	7	1	1	1	0	4	0	1	1	0	1	0	0	1	1	1	0	0	0	0	0	0	0	0	0	1	0	0	0	1	0	3	0	0	0	1	2
1	1	3	1	21	1	1	14	7	2	1	7	1500	3	1	1	1	1	3	1	0	0	0	1	0	0	1	1	1	1	0	0	0	1	1	0	0	0	1	0	0	0	0	0	0	4	3	0	1	1
1	2	6	1	21	1	1	7	2	1	1	2	400	3	1	1	1	1	4	0	0	0	0	1	0	0	1	1	1	0	0	0	0	1	0	0	0	0	1	2	0	0	0	0	0	0	7	0	1	1.5
1	1	4	1	20	1	1	5	2	1	1	3	2500	3	1	1	1	2	4	1	1	1	0	1	0	0	1	1	1	0	0	1	0	1	0	0	0	0	1	0	0	0	0	0	2	0	5	0	1	2
2	4	15	1	18	2	#NULL!	#NULL!	2	1	1	2	1000	4	1	1	1	1	4	0	0	0	0	0	1	0	1	1	0	0	0	0	0	0	1	1	0	0	1	0	0	0	0	0	0	5	0	0	1	1
3	4	14	1	36	2	#NULL!	#NULL!	1	1	1	7	4000	9	1	3	1	1	4	1	0	1	1	1	0	0	1	1	1	0	0	0	0	1	0	0	0	0	1	0	0	0	0	0	3	0	0	0	1	5
3	6	22	1	45	2	#NULL!	#NULL!	8	1	1	2	4000	12	1	3	1	0	4	0	0	1	0	1	0	0	1	1	1	0	0	0	0	1	0	0	0	0	1	0	0	0	2	0	4	0	2	0	1	4
3	5	20	1	37	2	#NULL!	#NULL!	1	1	1	2	900	7	1	3	1	1	4	0	0	0	0	1	0	0	1	1	1	0	0	0	1	1	0	0	0	0	1	0	0	0	0	0	12	0	10	0	1	2
2	5	17	1	32	2	#NULL!	#NULL!	2	2	1	2	0	7	1	3	1	0	4	0	0	0	0	0	0	0	0	1	1	0	0	0	0	1	0	0	0	0	1	0	0	0	0	0	0	0	0	1	1	1
1	2	6	1	32	2	#NULL!	#NULL!	2	1	1	2	400	6	1	3	1	1	4	1	0	0	0	1	0	0	1	0	0	0	0	0	0	1	0	0	0	0	1	3	0	0	0	0	0	1	0	0	1	1
2	4	14	1	25	2	#NULL!	#NULL!	8	2	1	8	0	4	1	1	1	0	4	0	1	0	0	0	0	0	0	0	1	0	0	0	0	0	1	0	0	0	2	0	0	0	0	0	0	0	0	0	2	0
3	5	19	1	25	1	1	4	1	1	1	2	1000	5	1	1	1	0	4	0	0	1	0	1	0	0	1	1	1	0	0	0	0	1	0	0	0	0	1	0	0	0	1	0	2	0	1	0	1	1
3	5	20	1	24	2	#NULL!	#NULL!	1	1	1	2	800	4	1	1	1	1	4	0	0	0	0	0	0	0	0	0	1	0	0	0	0	1	0	0	0	0	1	0	0	0	0	0	3	0	30	0	1	2
2	2	6	1	21	1	1	4	1	2	1	2	100	3	1	1	1	0	4	1	0	1	0	1	0	0	1	1	0	0	0	0	0	1	0	0	1	0	1	5	0	0	1	0	0	0	10	0	1	1
2	3	12	1	20	2	#NULL!	#NULL!	2	2	1	2	0	6	1	1	1	0	3	0	0	1	0	1	0	0	0	1	1	0	0	0	0	0	1	0	0	0	2	0	0	0	0	0	0	0	0	0	1	1
3	5	19	1	40	2	#NULL!	#NULL!	2	2	1	2	2000	5	1	1	1	1	4	0	0	0	0	1	0	0	1	1	0	0	0	0	0	1	0	0	0	0	1	0	0	0	0	0	8	0	0	0	1	1
3	5	17	1	39	2	#NULL!	#NULL!	1	1	1	2	700	8	1	3	1	1	4	0	0	0	0	1	0	0	1	1	1	0	0	0	0	1	0	0	0	0	1	0	0	0	0	0	8	0	2	0	1	2
3	4	13	1	38	2	#NULL!	#NULL!	1	1	1	2	1300	6	1	1	1	0	4	0	0	1	0	0	0	0	0	0	1	0	0	0	0	1	0	0	0	0	1	0	0	0	0	0	0	0	1	0	1	1
3	3	11	1	38	2	#NULL!	#NULL!	2	1	1	2	520	7	1	1	1	1	4	0	0	1	0	1	0	0	0	0	0	0	0	0	0	1	0	0	0	0	1	0	0	0	0	0	3	0	4	0	1	1
3	6	22	1	36	2	#NULL!	#NULL!	2	2	1	2	0	8	1	1	1	0	9	0	0	1	0	1	0	0	1	1	1	0	0	0	1	1	0	0	0	0	1	0	0	0	2	0	11	0	12	0	1	0.5
3	4	16	1	36	2	#NULL!	#NULL!	1	1	1	2	2000	10	1	1	1	0	4	0	0	1	0	0	0	0	1	1	1	0	0	0	1	0	0	0	0	0	1	0	0	0	0	0	7	0	10	0	1	1.5
3	3	10	1	35	2	#NULL!	#NULL!	2	1	1	6	750	6	1	1	3	1	4	1	0	1	1	1	0	0	0	1	0	0	0	0	0	1	0	1	0	0	1	0	0	0	0	0	0	0	4	0	1	1
3	4	13	1	34	2	#NULL!	#NULL!	8	1	1	8	1600	8	1	1	1	0	4	0	0	0	0	1	0	0	1	1	0	0	0	0	0	1	0	0	0	0	1	0	0	0	0	0	0	0	17	0	1	1.5
3	5	17	1	34	2	#NULL!	#NULL!	1	1	1	2	1000	6	1	3	1	1	4	0	1	1	0	1	0	0	1	1	1	0	0	0	0	1	0	0	0	0	1	0	0	0	0	0	0	0	6	0	1	2
2	4	14	1	33	2	#NULL!	#NULL!	8	1	1	8	800	9	1	1	1	1	4	0	0	1	0	1	0	0	1	1	1	0	0	0	0	0	1	0	0	0	1	0	0	0	0	0	0	0	12	0	1	2
3	4	13	1	31	1	1	4	1	1	1	2	800	6	1	1	1	0	4	0	0	0	0	0	0	0	1	1	1	0	0	0	0	1	0	0	0	0	1	0	0	0	0	0	0	0	8	0	1	1
3	4	16	1	31	2	#NULL!	#NULL!	1	1	1	2	500	6	1	1	1	0	4	0	0	0	0	1	0	0	1	1	1	0	0	0	0	1	0	0	0	0	2	0	0	0	0	0	0	0	0	0	1	1
3	5	19	1	31	2	#NULL!	#NULL!	1	1	1	2	500	5	1	1	1	0	4	0	0	0	0	0	0	0	0	0	1	0	0	0	0	1	0	0	0	0	1	0	0	0	0	0	2	0	15	0	1	1
3	3	11	1	30	2	#NULL!	#NULL!	2	2	1	2	0	9	1	3	1	1	4	1	1	1	1	1	0	0	1	1	1	0	0	0	1	1	0	0	0	0	1	0	0	0	0	0	2	0	7	0	1	2
3	1	4	1	30	1	1	6	2	2	1	2	0	5	1	1	1	1	9	0	1	0	0	0	0	0	0	0	1	0	0	1	0	1	0	0	0	0	1	0	0	0	0	0	0	0	0	0	1	1
3	5	20	1	30	2	#NULL!	#NULL!	1	1	1	2	500	5	1	1	1	1	4	0	0	0	0	1	0	0	1	1	1	0	0	0	0	1	0	0	0	0	1	0	0	0	0	0	12	0	26	0	1	3
3	4	13	1	29	2	#NULL!	#NULL!	8	1	1	8	5400	6	1	1	1	0	4	0	0	1	0	1	0	0	1	1	0	0	0	0	0	1	0	0	0	0	2	0	0	0	0	0	0	0	0	0	#NULL!	0.25
1	4	14	1	29	2	#NULL!	#NULL!	8	1	1	8	1000	5	1	1	1	0	4	0	0	0	0	0	0	0	0	0	1	0	0	0	0	1	0	0	0	0	1	0	0	0	0	0	0	0	5	0	1	0.5
1	4	14	2	29	2	#NULL!	#NULL!	8	1	1	8	800	5	1	1	1	0	4	0	1	1	0	1	0	1	1	1	0	0	0	0	0	1	0	0	0	0	1	0	0	0	0	0	0	0	7	0	2	0
1	7	26	1	29	2	#NULL!	#NULL!	2	1	1	2	1500	15	1	3	1	1	4	0	0	1	0	1	0	0	1	1	0	0	0	0	0	1	0	0	0	0	1	4	0	0	0	0	0	0	0	0	1	4
3	2	8	1	29	1	1	10	1	2	1	7	1500	4	1	3	1	1	4	1	0	0	1	1	0	0	0	1	1	0	0	0	0	1	0	0	0	0	1	0	0	0	0	0	0	0	5	0	1	0.1
2	4	14	1	28	2	#NULL!	#NULL!	5	1	1	8	1440	5	1	3	1	1	4	1	1	1	0	1	0	0	0	1	1	0	0	0	0	0	1	1	0	0	1	0	0	0	0	0	0	0	21	0	2	0
3	5	20	1	28	2	#NULL!	#NULL!	1	1	1	2	1000	5	1	1	1	1	4	0	0	0	0	0	0	0	0	0	1	0	0	0	0	1	0	0	0	0	1	0	0	0	0	0	6	0	0	0	1	2.5
3	1	1	1	28	2	#NULL!	#NULL!	2	1	1	2	2150	7	1	1	1	1	4	0	1	1	0	1	0	0	1	1	1	0	0	0	0	1	0	0	0	0	1	0	0	0	0	0	7	0	0	0	1	2
3	1	3	1	28	1	1	4	1	2	1	2	3000	6	1	1	1	0	4	0	1	1	0	1	0	0	0	1	1	0	0	0	1	1	0	0	0	0	1	0	0	0	0	0	0	5	12	0	1	0.5
3	5	17	1	28	2	#NULL!	#NULL!	1	1	1	2	1000	6	1	1	1	1	4	0	1	1	0	1	0	0	1	1	1	0	0	0	0	1	0	0	0	0	2	0	0	0	0	0	0	0	0	0	1	1
3	5	17	1	28	2	#NULL!	#NULL!	1	1	1	2	600	3	1	1	1	1	4	0	0	0	0	0	0	0	1	1	1	0	0	0	0	1	0	0	0	0	2	0	0	0	0	0	0	0	0	0	1	2
3	4	13	1	28	2	#NULL!	#NULL!	1	1	1	2	1000	6	1	3	1	1	4	0	1	1	0	1	0	0	1	1	1	0	0	0	0	1	1	0	0	0	1	0	0	0	0	0	2	0	5	0	1	1
3	5	17	1	27	2	#NULL!	#NULL!	1	1	1	2	800	5	1	1	1	1	4	0	0	0	0	1	0	0	1	1	1	0	0	0	0	1	0	0	0	0	1	0	0	0	0	0	0	0	0	0	1	2.5
3	4	16	1	26	1	1	4	8	2	1	2	1000	9	1	3	1	0	4	0	0	1	0	0	0	0	0	0	0	0	0	0	1	1	0	0	0	0	1	0	0	0	0	0	0	0	8	0	1	1
3	6	21	1	26	2	#NULL!	#NULL!	2	2	1	2	600	6	1	3	1	1	7	1	0	0	0	1	0	0	1	1	1	0	0	0	0	1	0	0	0	0	1	0	0	0	1	0	7	0	40	0	1	1
3	3	9	1	25	1	1	13	7	1	3	#NULL!	2337	3	1	1	1	1	4	0	0	0	0	1	0	0	1	1	1	0	0	0	0	1	0	0	0	0	2	0	0	0	0	0	0	0	0	0	1	2.5
2	4	13	1	25	2	#NULL!	#NULL!	8	2	1	7	4000	3	2	3	2	4	3	0	1	1	1	1	0	0	1	1	1	0	0	0	0	0	1	0	0	0	2	0	0	0	0	0	0	0	0	0	2	0
2	4	13	1	25	2	#NULL!	#NULL!	8	1	1	8	300	7	2	1	1	1	4	0	0	0	0	0	0	0	1	1	1	0	0	0	0	0	1	0	0	0	2	0	0	0	0	0	0	0	0	0	2	0
3	4	14	1	25	1	1	6	8	2	1	7	5500	6	1	3	1	1	4	1	0	1	1	1	0	0	1	1	1	0	0	0	0	1	0	0	0	0	1	0	0	0	0	0	0	0	5	0	1	0.25
2	5	19	1	25	1	1	1	2	1	1	2	400	4	1	1	1	0	4	0	0	1	0	1	0	0	0	0	1	0	0	0	0	1	0	0	0	0	1	0	0	0	0	0	5	0	3	0	1	2
3	3	9	1	25	2	#NULL!	#NULL!	2	2	1	2	600	9	1	1	1	1	4	0	0	1	0	1	0	0	0	0	0	0	0	0	0	1	0	0	0	0	1	0	0	0	0	0	4	0	0	0	1	2.5
3	4	13	1	25	2	#NULL!	#NULL!	1	1	1	8	1300	4	1	1	1	1	4	0	0	0	0	0	0	0	1	1	0	0	0	0	0	1	0	0	0	0	1	0	0	0	0	0	0	0	2	0	1	0.5
3	6	21	1	25	2	#NULL!	#NULL!	2	1	1	2	1000	6	1	1	1	1	4	0	0	1	0	1	0	0	1	1	1	0	0	0	0	1	0	0	0	0	1	0	0	0	1	0	5	0	0	0	1	1.5
3	5	20	1	24	1	1	5	2	2	1	2	1000	3	1	1	1	1	4	0	0	1	0	1	0	0	1	1	1	0	0	0	0	1	0	0	0	0	1	0	0	0	0	0	0	0	4	0	1	2.5
3	6	22	1	23	2	#NULL!	#NULL!	2	1	1	2	3000	5	1	1	1	0	4	0	1	0	0	1	0	0	0	1	1	0	0	1	0	1	0	0	0	0	2	0	0	0	0	0	0	0	0	0	1	1.5
1	7	26	1	23	1	1	4	2	1	1	2	15000	4	1	1	1	1	4	0	0	0	0	0	0	0	0	1	0	0	0	0	0	1	0	0	0	0	1	0	0	0	1	0	0	0	0	0	1	4
3	6	21	1	23	2	#NULL!	#NULL!	2	2	3	#NULL!	250	4	1	1	1	0	4	1	0	0	0	1	0	0	1	1	1	0	0	0	0	1	0	0	0	0	2	0	0	0	0	0	0	0	0	0	1	1.5
1	4	14	1	22	2	#NULL!	#NULL!	8	2	1	88	3000	4	1	1	1	0	4	0	1	1	0	1	0	0	1	1	1	0	0	0	0	1	0	0	0	0	2	0	0	0	0	0	0	0	0	0	2	0
3	5	17	1	22	2	#NULL!	#NULL!	1	1	2	#NULL!	500	3	1	1	1	1	4	0	1	1	0	1	0	0	1	1	1	0	0	0	0	1	0	0	0	0	1	0	0	0	0	0	0	0	4	0	1	1
3	5	17	1	22	1	1	7	1	1	1	2	500	4	1	3	1	1	4	0	0	0	0	1	0	0	1	1	1	0	0	0	0	1	0	0	0	0	1	4	0	0	1	0	4	0	10	0	1	4
3	1	1	1	22	1	1	7	1	2	1	2	1400	4	1	1	1	1	4	0	1	0	0	1	0	0	0	0	1	0	0	0	1	1	0	0	0	0	1	0	0	0	0	0	6	0	14	0	1	3
3	6	21	1	21	2	#NULL!	#NULL!	2	1	1	2	1500	3	1	3	1	0	4	0	0	0	0	1	0	0	0	1	1	0	0	0	0	1	0	0	0	0	1	0	0	0	0	1	0	0	0	0	1	2
3	5	17	1	21	2	#NULL!	#NULL!	1	1	1	2	1000	3	1	1	1	1	4	0	0	0	0	0	0	0	1	1	1	0	0	0	0	1	0	0	0	0	2	0	0	0	0	0	0	0	0	0	1	0.5
1	5	19	1	21	1	1	4	2	2	1	2	0	6	1	1	1	0	4	0	0	0	0	0	0	0	0	0	0	0	0	0	0	0	0	0	0	0	1	0	0	0	0	0	0	0	5	0	1	4
3	3	10	1	21	1	1	5	2	2	1	2	300	3	1	1	1	1	4	1	1	0	0	1	0	0	0	0	0	0	0	0	1	1	0	0	0	0	2	0	0	0	0	0	0	0	0	0	1	0.5
3	4	14	1	20	2	#NULL!	#NULL!	8	2	1	8	3600	4	1	1	1	0	4	1	0	0	1	1	0	0	1	1	0	0	0	0	0	0	0	0	0	0	2	0	0	0	0	0	0	0	0	0	2	0
2	1	4	1	20	1	1	8	1	1	1	2	1200	3	1	1	1	0	4	1	0	0	0	1	0	0	0	0	1	0	0	0	0	0	1	0	0	0	1	1	0	0	0	0	0	0	0	0	1	0.5
3	4	14	1	20	1	1	9	1	2	1	7	4000	4	1	1	1	0	4	0	0	0	0	1	0	0	1	1	1	0	0	0	0	0	0	1	0	0	1	0	0	0	0	0	0	0	1	0	2	0
3	3	9	1	19	1	1	10	88	2	1	7	4000	3	1	1	1	1	4	0	1	1	0	1	0	0	0	0	0	0	0	0	1	1	0	1	0	0	1	0	0	0	0	0	6	0	2	0	1	1
3	5	20	1	19	1	1	2	1	1	1	2	750	3	1	1	1	1	4	0	0	1	0	0	0	0	0	0	1	0	0	0	0	0	0	0	0	0	1	0	0	0	0	0	1	0	8	0	1	1
2	3	12	1	19	1	1	2	2	1	1	2	2500	3	1	3	1	0	3	0	0	0	0	1	0	0	0	1	1	0	0	0	0	0	1	0	0	0	2	0	0	0	0	0	0	0	0	0	1	1
1	1	3	1	20	1	1	4	2	2	1	2	0	5	1	1	1	1	4	0	1	0	0	1	0	0	1	1	1	0	0	0	0	1	0	0	0	0	1	0	0	0	1	0	0	0	0	0	1	1
3	6	22	1	31	2	#NULL!	#NULL!	2	1	1	2	450	6	3	3	3	1	4	0	0	0	0	0	0	0	1	1	1	0	0	0	0	0	0	0	0	0	1	0	0	0	0	0	1	0	0	0	1	2
3	6	22	1	28	2	#NULL!	#NULL!	2	2	1	2	500	9	3	3	3	1	4	0	1	1	0	1	0	0	1	1	1	0	0	0	1	1	0	0	0	0	1	0	0	0	0	0	20	0	22	0	1	1
1	7	27	1	28	2	#NULL!	#NULL!	8	1	1	2	325	5	1	1	1	1	4	0	0	0	0	0	0	0	0	0	0	0	0	0	0	1	0	0	0	0	1	2	0	0	0	0	0	0	1	0	1	2
1	6	21	1	31	2	#NULL!	#NULL!	8	1	1	8	350	7	1	1	1	1	4	0	0	1	0	0	0	0	1	1	0	0	0	0	0	1	0	0	0	0	1	0	0	0	0	0	30	0	6	0	1	2
3	6	22	1	28	2	#NULL!	#NULL!	2	2	1	2	3000	7	1	1	1	0	9	0	0	1	0	0	0	0	1	1	1	0	0	0	0	1	0	0	1	0	1	0	0	0	0	0	0	0	17	0	1	0.5
2	4	14	1	25	1	1	5	8	1	1	88	600	9	1	3	1	1	4	0	0	0	0	1	0	0	1	1	1	0	0	0	0	0	1	0	0	0	1	0	0	0	0	0	0	0	4	0	1	0.5
1	6	22	1	25	2	#NULL!	#NULL!	8	1	1	8	2250	5	1	1	1	0	9	0	0	1	0	1	0	0	1	1	1	0	0	0	0	1	0	0	0	0	1	0	0	0	0	0	7	0	6	0	1	1
2	6	22	1	35	2	#NULL!	#NULL!	1	1	1	2	400	7	1	1	1	0	4	0	0	0	0	0	0	0	0	0	1	0	0	0	0	0	0	0	0	0	1	0	0	0	3	0	0	0	0	0	1	1
2	2	8	1	33	1	1	8	5	1	1	88	33200	4	1	3	1	1	4	1	0	1	1	1	0	1	1	1	1	0	0	0	0	1	1	0	0	0	2	0	0	0	0	0	0	0	0	0	2	0
2	6	24	1	32	2	#NULL!	#NULL!	1	2	1	2	0	9	1	1	1	0	4	0	0	0	0	0	0	0	0	1	1	0	0	0	1	0	0	0	0	0	1	0	0	0	1	0	2	0	3	0	1	1.5
3	4	14	1	32	2	#NULL!	#NULL!	1	1	1	2	6000	4	1	1	1	0	4	0	0	0	0	0	0	0	0	1	1	0	0	0	0	1	0	0	0	0	2	0	0	0	0	0	0	0	0	0	1	1
1	1	2	1	31	2	#NULL!	#NULL!	2	1	1	6	220	7	1	3	1	1	4	0	0	1	0	1	0	0	1	1	1	0	0	1	0	1	0	1	0	0	1	3	0	0	0	0	15	0	7	0	1	2
1	4	14	1	24	1	1	10	7	1	1	8	2107	7	1	3	1	1	4	0	1	1	1	1	0	0	1	1	1	0	0	0	0	1	0	0	0	0	2	0	0	0	0	0	0	0	0	0	1	6
2	6	24	1	20	1	1	8	5	1	1	5	200	3	1	3	2	1	4	0	0	0	0	1	0	0	1	1	1	0	0	0	1	1	0	0	0	0	1	0	0	0	0	0	0	0	1	0	2	0
1	1	3	1	25	2	#NULL!	#NULL!	2	2	3	#NULL!	0	2	1	1	1	1	4	1	0	1	0	1	0	0	1	1	1	0	0	0	0	1	1	0	0	0	1	0	5	0	0	0	0	0	0	0	1	3
1	1	3	1	30	2	#NULL!	#NULL!	2	2	1	2	0	10	1	1	1	1	4	0	0	1	0	1	0	0	1	1	1	0	0	0	0	1	0	0	0	0	1	0	0	0	0	0	0	0	4	0	1	2
1	1	3	1	25	2	#NULL!	#NULL!	1	2	1	6	800	3	1	1	1	1	3	0	0	1	0	1	0	0	1	1	1	0	0	0	0	0	0	0	0	0	1	0	0	0	4	0	4	0	10	0	1	2
2	6	24	1	42	2	#NULL!	#NULL!	1	2	1	2	0	9	3	3	2	1	4	0	0	0	0	1	0	0	1	1	1	0	0	0	1	1	0	1	0	0	1	0	0	0	2	0	4	0	3	0	1	0.75
2	2	8	1	42	2	#NULL!	#NULL!	2	1	1	2	900	3	1	1	1	0	4	0	0	0	0	0	0	0	0	1	0	0	0	0	0	1	1	0	0	0	1	5	0	0	0	0	0	0	5	0	1	1
1	3	10	1	40	2	#NULL!	#NULL!	2	2	1	2	0	7	1	1	1	0	4	0	1	1	0	1	0	0	1	1	0	0	0	1	0	1	0	0	0	0	1	0	0	0	1	0	3	3	10	0	1	1
1	2	6	1	38	2	#NULL!	#NULL!	1	1	1	2	720	6	1	1	1	1	4	1	0	0	0	1	0	0	0	0	0	0	0	0	0	1	0	0	0	0	1	1	0	0	0	0	2	1	0	0	1	1.5
2	1	4	1	35	2	#NULL!	#NULL!	1	1	1	2	450	9	1	1	1	0	4	0	0	0	0	1	0	0	0	0	0	0	0	0	0	0	0	0	0	0	1	0	0	0	0	0	3	0	0	0	1	1.5
2	4	15	1	35	2	#NULL!	#NULL!	2	1	1	2	3000	9	2	1	1	1	4	0	0	0	0	1	0	0	1	1	1	0	0	0	0	0	1	0	0	0	1	0	0	0	0	0	5	0	1	0	1	1.5
1	3	9	1	33	2	#NULL!	#NULL!	2	1	1	2	400	6	1	1	1	0	4	0	0	0	0	0	0	0	0	0	0	0	0	0	0	0	0	0	0	0	2	0	0	0	0	0	0	0	0	0	1	0.5
2	5	18	1	32	2	#NULL!	#NULL!	2	1	1	2	3000	7	1	1	1	0	8	0	1	0	0	1	0	0	1	0	1	0	0	0	0	1	0	0	0	0	1	0	0	0	0	0	4	0	0	0	1	1
3	6	22	1	31	2	#NULL!	#NULL!	2	1	1	2	400	7	1	1	1	0	9	0	0	1	0	1	0	0	1	1	1	0	0	0	0	1	0	0	0	0	1	0	0	0	0	0	0	0	12	0	1	2
2	6	24	1	29	1	1	4	1	2	1	2	300	5	1	1	1	0	4	0	0	0	0	1	0	0	0	0	1	0	0	0	1	1	0	0	0	0	1	0	0	0	1	0	2	0	4	0	1	0.75
2	5	18	1	28	1	1	6	2	1	1	2	1050	5	1	1	1	0	9	0	1	1	0	1	0	0	1	0	1	0	0	0	0	1	0	0	0	0	1	0	0	0	0	0	3	4	30	0	1	3
2	4	13	1	28	2	#NULL!	#NULL!	2	1	1	2	3000	6	2	1	1	0	4	0	1	1	0	1	0	0	1	1	1	0	0	0	0	0	0	0	1	0	1	0	0	0	0	0	0	0	7	0	1	0.5
2	6	23	1	27	2	#NULL!	#NULL!	8	2	1	8	98	5	1	1	1	0	9	0	0	1	0	1	0	0	1	0	1	0	0	0	0	0	1	0	0	0	1	0	0	0	2	0	6	0	2	0	1	5
2	3	10	1	27	1	1	5	2	2	1	5	2000	5	1	3	1	1	4	0	1	0	1	1	0	0	1	1	1	0	0	0	1	1	0	0	0	0	1	0	0	0	0	0	5	0	4	0	1	1
3	6	21	1	27	2	#NULL!	#NULL!	2	2	3	#NULL!	0	3	1	1	1	0	4	0	0	0	0	0	0	0	0	0	0	0	0	0	1	0	0	0	0	0	1	0	0	0	2	0	0	0	1	0	1	99
1	2	6	1	27	1	1	7	2	1	1	2	5000	6	1	3	1	1	4	1	0	1	0	1	0	0	1	1	0	0	0	0	0	1	0	0	0	0	1	1	0	0	0	0	0	0	1	0	1	1
2	5	17	1	26	2	#NULL!	#NULL!	2	2	1	2	400	6	1	1	1	0	4	0	0	0	0	0	0	0	1	0	1	0	0	0	0	1	0	0	0	0	1	0	0	0	0	0	1	0	0	0	1	3
2	6	22	1	26	2	#NULL!	#NULL!	1	2	1	2	400	6	1	1	1	0	4	0	0	0	0	1	0	0	0	0	1	0	0	0	0	1	0	0	0	0	1	0	0	0	0	0	2	0	3	0	1	1
2	6	24	1	26	1	1	13	6	1	1	6	500	3	1	3	2	1	4	0	0	0	0	1	0	1	1	1	1	0	0	0	1	1	0	1	0	0	2	0	0	0	0	0	0	0	0	0	2	0
2	6	22	1	25	2	#NULL!	#NULL!	1	2	1	2	300	6	1	1	1	0	4	0	0	0	0	1	0	0	0	1	1	0	0	0	0	1	0	0	0	0	1	0	0	0	1	0	7	0	7	0	1	3
3	6	21	1	25	2	#NULL!	#NULL!	2	2	1	2	500	5	1	1	1	0	9	0	0	1	0	0	0	0	0	1	1	0	0	0	0	1	0	0	0	0	1	0	0	0	1	0	0	0	0	0	1	2
2	1	1	1	25	2	#NULL!	#NULL!	1	2	1	2	500	4	1	3	1	1	4	0	0	1	0	1	0	0	0	0	1	1	1	0	0	1	1	0	0	0	1	0	0	0	0	0	5	0	0	0	1	2
2	2	7	1	25	1	1	7	2	1	1	2	600	3	1	1	1	1	4	0	0	1	1	1	0	0	1	0	0	0	0	0	0	1	1	0	0	0	1	1	0	0	0	0	0	0	3	0	1	1
1	1	2	1	24	2	#NULL!	#NULL!	2	2	4	#NULL!	0	3	1	3	1	0	4	0	0	0	0	1	0	0	1	1	0	1	0	0	0	1	0	0	0	0	1	0	0	0	0	0	1	0	6	0	1	1
2	2	7	1	23	1	1	10	2	2	1	2	200	3	1	1	1	1	4	0	0	0	0	1	0	0	1	1	0	0	0	0	0	0	1	0	0	0	1	2	0	0	0	0	0	0	0	0	1	2
2	6	21	1	22	1	1	5	8	1	1	8	700	5	1	1	1	0	4	1	0	0	0	1	0	0	1	1	1	0	0	0	0	0	1	0	1	0	1	0	0	0	2	0	6	0	0	0	1	1.5
1	1	3	1	22	1	1	7	2	2	1	2	4000	4	1	1	1	0	4	0	0	1	0	0	0	0	1	1	1	0	0	0	0	1	0	0	0	0	1	0	0	0	0	0	0	0	2	0	1	1
2	6	22	1	22	2	#NULL!	#NULL!	1	1	1	2	400	6	1	1	1	0	4	0	0	1	0	1	0	0	1	1	1	0	0	0	0	1	0	0	0	0	1	0	0	0	3	0	0	0	6	0	1	0.25
2	4	13	1	22	1	1	10	2	2	1	8	0	4	1	1	1	1	4	0	1	1	0	1	0	0	0	0	1	0	0	0	0	0	1	0	0	0	2	0	0	0	0	0	0	0	0	0	1	1
2	5	17	1	22	2	#NULL!	#NULL!	2	1	1	2	2300	3	1	1	1	0	4	0	0	1	0	1	0	0	1	1	1	0	0	0	0	1	0	0	0	0	1	0	0	0	0	0	4	0	3	0	1	1
1	1	3	1	21	1	1	5	2	1	1	2	3130	4	1	1	1	1	4	0	0	0	0	1	0	0	1	1	1	0	0	0	0	1	0	0	0	0	1	0	0	0	1	0	0	0	5	0	1	2
1	1	4	1	21	1	2	#NULL!	1	2	3	#NULL!	0	2	1	1	1	1	3	1	0	0	0	1	0	0	1	1	1	0	0	0	0	1	0	0	0	0	1	0	0	0	0	0	0	0	5	0	2	0
2	4	13	1	20	2	#NULL!	#NULL!	2	1	1	2	1000	4	2	1	1	1	4	0	0	0	0	0	0	0	1	1	1	0	0	0	0	0	1	0	0	0	2	0	0	0	0	0	0	0	0	0	2	0
3	3	12	1	60	2	#NULL!	#NULL!	2	1	3	#NULL!	1000	8	1	3	1	1	3	1	0	0	0	1	0	0	0	0	1	0	0	0	0	1	0	0	0	0	1	0	0	0	2	0	4	0	5	0	1	1
3	3	12	1	45	2	#NULL!	#NULL!	2	1	1	2	500	8	1	1	1	0	3	0	0	0	0	1	0	0	1	1	0	0	0	0	0	0	0	0	0	0	1	0	0	0	0	0	0	0	6	0	1	1
3	3	10	1	45	2	#NULL!	#NULL!	2	1	1	2	100	9	1	1	1	0	4	1	0	1	0	1	0	0	0	1	0	0	0	0	0	1	0	0	0	0	1	0	0	0	0	0	3	0	5	0	1	1
2	3	12	1	45	2	#NULL!	#NULL!	2	1	1	2	2000	10	1	1	1	0	3	1	0	1	0	1	0	0	0	0	1	0	0	0	0	0	1	0	0	0	1	0	0	0	0	0	0	0	8	0	1	1
1	1	2	1	45	2	#NULL!	#NULL!	2	1	1	2	1000	9	1	1	1	1	4	0	1	1	0	1	0	0	1	1	1	0	0	1	0	1	0	0	0	0	1	0	0	0	0	0	1	0	5	0	1	4
3	3	11	1	43	2	#NULL!	#NULL!	2	1	1	2	500	7	1	1	1	1	4	1	0	0	0	0	0	0	0	1	0	0	0	0	0	1	0	0	0	0	2	0	0	0	0	0	0	0	0	0	1	0.25
1	1	2	1	42	2	#NULL!	#NULL!	2	2	1	2	0	6	1	1	1	0	3	0	0	0	0	0	0	0	0	0	0	0	0	0	0	0	0	0	0	0	1	0	0	0	0	0	0	0	4	0	1	0.5
1	3	11	1	41	2	#NULL!	#NULL!	2	1	1	2	390	9	1	3	1	1	4	1	0	1	1	0	0	0	1	1	1	0	0	0	0	1	0	0	0	0	1	0	0	0	0	0	2	0	4	0	1	1
3	5	19	1	40	2	#NULL!	#NULL!	1	1	1	2	1200	8	1	1	1	0	4	0	0	0	0	0	0	0	0	0	0	0	0	0	0	1	0	0	0	0	1	0	0	0	0	0	4	0	5	0	1	2
3	3	12	1	40	2	#NULL!	#NULL!	1	1	1	2	400	11	1	1	1	1	3	1	0	0	0	0	0	0	0	0	1	0	0	0	0	1	0	0	0	0	1	0	0	0	1	0	1	0	4	0	1	3
2	6	22	1	38	2	#NULL!	#NULL!	8	1	1	2	1000	6	1	1	1	0	4	0	0	1	0	0	0	0	1	0	1	0	0	0	0	1	0	0	0	0	1	0	0	0	2	0	0	0	0	0	1	1
2	7	28	1	38	2	#NULL!	#NULL!	8	2	1	2	500	9	1	1	1	0	4	0	0	0	0	0	0	0	0	0	0	0	0	0	0	0	0	0	0	0	2	0	0	0	0	0	0	0	0	0	1	4
2	5	18	1	38	2	#NULL!	#NULL!	2	1	1	2	1650	7	1	1	1	0	8	0	1	1	0	1	0	0	1	0	1	0	0	0	0	1	0	0	0	0	1	0	0	0	0	0	4	0	5	0	1	1
1	5	19	1	38	2	#NULL!	#NULL!	1	2	1	2	0	6	1	1	1	1	4	0	1	1	0	1	0	0	1	1	0	0	0	0	0	1	0	0	0	0	2	0	0	0	0	0	0	0	0	0	1	4
3	3	11	1	38	2	#NULL!	#NULL!	2	1	1	2	600	8	1	1	1	1	4	0	0	0	0	1	0	0	0	1	1	0	0	0	1	1	0	0	0	0	1	0	0	0	0	0	0	0	3	0	1	0.25
1	6	24	1	38	2	#NULL!	#NULL!	1	2	1	8	750	8	1	1	1	0	4	0	0	0	0	0	0	0	1	0	1	0	0	0	0	1	0	0	0	0	1	0	0	0	1	0	0	0	7	0	1	0.25
3	5	19	1	38	2	#NULL!	#NULL!	1	1	1	2	1000	11	1	1	1	0	4	0	0	1	0	0	0	0	0	0	1	0	0	0	0	1	0	0	0	0	1	0	0	0	1	0	13	0	10	0	1	2
3	5	20	1	38	2	#NULL!	#NULL!	1	1	1	2	500	7	1	1	1	0	4	0	0	0	0	0	0	0	0	0	1	0	0	0	0	0	0	0	0	0	1	0	0	0	0	0	6	0	4	0	1	1
3	2	7	1	38	2	#NULL!	#NULL!	2	1	1	2	800	8	1	3	1	1	4	1	0	0	1	1	0	0	1	1	1	0	0	0	0	1	0	0	1	0	1	9	0	0	1	0	0	0	4	0	1	5
2	6	24	1	37	2	#NULL!	#NULL!	1	2	1	2	0	7	3	3	2	1	4	0	0	0	0	0	0	0	1	1	1	0	0	0	1	1	0	0	0	0	1	0	0	0	0	0	3	0	2	0	1	0.25
2	2	8	1	37	1	1	8	1	1	1	2	300	4	1	3	1	1	4	1	0	0	1	1	0	1	1	1	1	0	0	0	0	0	1	0	0	1	1	5	0	0	1	0	0	0	3	0	1	0.5
2	2	8	1	37	2	#NULL!	#NULL!	2	1	1	2	2100	5	1	1	1	0	4	1	0	1	0	1	0	0	1	1	0	0	0	1	0	0	1	0	0	0	1	3	0	0	1	0	4	0	10	0	1	1
2	2	8	1	37	1	1	3	2	2	1	2	600	5	1	3	1	1	4	1	1	0	1	1	0	0	1	1	1	0	0	0	0	1	1	0	1	0	1	1	0	0	2	0	0	0	2	0	1	1.5
2	6	22	1	36	2	#NULL!	#NULL!	8	1	1	2	700	7	1	1	1	0	4	0	0	0	0	0	0	0	1	1	1	0	0	0	0	1	0	0	0	0	1	0	0	0	3	0	10	0	6	0	1	0.25
2	6	22	1	36	2	#NULL!	#NULL!	1	1	1	2	500	7	1	3	2	1	4	0	0	0	0	1	0	0	0	1	1	0	0	0	0	1	0	0	0	0	1	0	0	0	0	0	1	0	0	0	1	2
1	1	4	1	36	2	#NULL!	#NULL!	1	2	1	2	0	8	1	1	1	1	3	1	0	0	0	1	0	0	1	1	1	0	0	0	0	1	0	0	0	0	1	3	0	0	0	0	2	0	3	0	1	1
2	6	24	1	36	2	#NULL!	#NULL!	1	2	1	2	0	7	1	3	2	1	4	0	0	0	0	1	0	0	0	0	1	0	0	0	1	0	0	0	0	0	1	0	0	0	0	0	1	0	0	0	1	1
2	6	22	1	36	2	#NULL!	#NULL!	1	2	1	2	400	10	1	1	1	0	4	0	0	1	0	0	0	0	0	0	1	0	0	0	0	1	0	0	0	0	1	0	0	0	0	0	1	0	8	0	1	1
2	6	22	1	36	1	1	4	1	1	1	2	300	7	1	1	1	0	4	0	0	0	0	1	0	0	0	0	1	0	0	0	0	1	0	0	0	0	1	0	0	0	3	0	3	0	0	0	1	2
3	5	20	1	36	2	#NULL!	#NULL!	1	1	1	7	2500	7	1	1	1	0	4	0	0	0	0	1	0	0	0	0	1	0	0	0	0	1	0	0	0	0	1	0	0	0	0	0	12	0	7	0	1	2
3	5	17	1	36	2	#NULL!	#NULL!	1	1	1	2	500	7	1	1	1	0	4	0	1	0	0	1	0	0	0	0	0	0	0	0	0	0	0	0	0	0	1	0	0	0	0	0	0	0	10	0	1	2
3	4	13	1	35	2	#NULL!	#NULL!	8	1	1	8	700	10	1	1	1	0	4	0	0	1	0	1	0	0	0	1	0	0	0	0	0	1	0	0	0	0	1	0	0	0	0	0	0	0	10	0	1	1
2	7	26	1	35	2	#NULL!	#NULL!	2	2	1	2	0	8	1	1	1	0	4	0	0	0	0	0	0	0	1	0	0	0	0	0	0	1	0	0	0	0	1	0	0	0	0	0	0	0	2	0	1	1
2	4	14	1	35	2	#NULL!	#NULL!	2	1	1	2	400	9	1	3	1	1	4	1	0	1	0	1	0	0	1	1	1	0	0	0	0	1	1	1	0	0	2	0	0	0	0	0	0	0	0	0	1	0.5
3	3	12	1	35	2	#NULL!	#NULL!	2	1	1	2	500	8	1	1	1	0	3	1	0	1	0	1	0	0	1	1	0	0	0	0	0	0	0	0	0	0	1	0	0	0	0	0	2	0	16	0	1	2.5
3	6	22	1	35	2	#NULL!	#NULL!	2	1	1	2	700	8	1	1	1	0	9	0	0	1	0	1	0	0	1	0	1	0	0	0	0	1	0	0	0	0	2	0	0	0	0	0	0	0	0	0	1	3
1	2	6	1	35	2	#NULL!	#NULL!	2	1	1	2	2000	7	1	3	1	1	4	1	0	1	0	1	0	0	0	1	1	0	0	0	0	1	0	0	0	0	1	0	0	0	0	0	1	4	5	0	1	0.5
2	2	7	1	35	2	#NULL!	#NULL!	2	2	1	2	0	8	1	1	1	2	4	0	0	1	0	1	0	0	0	0	0	0	0	0	0	0	1	0	0	0	2	0	0	0	0	0	0	0	0	0	2	0
3	4	16	1	34	2	#NULL!	#NULL!	88	1	1	8	2500	9	1	3	1	1	4	0	1	1	0	1	0	0	1	1	1	0	0	0	0	1	0	0	0	0	2	0	0	0	0	0	0	0	0	0	1	1.5
3	4	16	1	34	2	#NULL!	#NULL!	8	1	1	8	2500	7	1	1	1	0	4	0	0	1	0	1	0	0	1	1	1	0	0	0	0	1	0	0	0	0	1	0	0	0	0	0	4	0	6	0	1	0.5
1	6	24	1	34	2	#NULL!	#NULL!	8	1	1	2	1400	7	1	1	1	0	4	0	0	1	0	1	0	0	1	1	1	0	0	0	0	1	0	0	0	0	1	0	0	0	1	0	2	0	0	0	1	0.05
3	4	14	1	34	2	#NULL!	#NULL!	1	2	1	2	1000	10	1	3	1	3	4	1	1	1	1	1	0	0	1	1	1	0	0	0	0	1	0	0	0	0	1	0	0	0	0	0	2	0	5	0	1	2
3	1	3	1	34	2	#NULL!	#NULL!	1	2	1	2	2500	7	1	1	1	0	4	0	0	0	0	0	0	0	1	1	1	0	0	0	0	1	0	0	0	0	1	0	0	0	0	0	5	0	4	0	1	4.5
3	5	17	1	34	2	#NULL!	#NULL!	1	1	1	2	1000	5	1	1	1	1	4	0	0	0	0	0	0	0	1	1	1	0	0	0	0	1	0	0	0	0	1	0	0	0	0	0	2	0	0	0	1	2
2	5	19	1	33	2	#NULL!	#NULL!	2	2	1	2	1300	8	1	1	1	0	4	0	1	1	0	1	0	0	1	1	1	0	0	0	0	1	0	0	0	0	1	0	0	0	0	0	1	7	0	0	1	1
1	1	2	1	33	2	#NULL!	#NULL!	2	1	1	2	150	6	1	1	1	0	4	0	0	0	0	0	0	0	0	0	0	0	0	0	0	0	0	0	0	0	1	0	0	0	2	0	0	0	4	0	1	0.5
2	4	14	1	33	2	#NULL!	#NULL!	2	1	1	2	400	10	1	1	1	0	4	0	0	0	0	0	0	0	1	0	1	0	0	0	0	0	0	0	0	0	2	0	0	0	0	0	0	0	0	0	1	1
3	3	11	1	33	2	#NULL!	#NULL!	2	1	1	2	600	7	1	3	1	1	4	1	0	1	0	1	0	0	0	1	0	0	0	0	0	1	0	0	0	0	1	0	0	0	0	0	3	0	6	0	1	0.25
3	5	19	1	32	1	1	5	1	1	1	7	5000	6	1	3	1	1	4	0	1	1	0	1	0	0	1	1	1	0	0	0	0	1	1	0	0	0	1	0	0	0	3	0	7	0	2	0	1	1
2	2	8	1	32	1	1	5	1	2	1	2	200	4	1	3	1	1	4	1	0	0	1	1	0	0	1	1	1	0	0	0	0	0	1	0	0	1	1	1	3	0	0	2	0	2	0	0	1	0.75
2	7	27	1	32	2	#NULL!	#NULL!	1	2	1	1	0	7	1	3	1	2	4	0	1	1	0	1	0	0	1	0	1	0	0	0	1	0	0	0	0	0	1	0	0	0	0	0	0	0	3	0	1	3
1	4	14	1	31	1	1	10	8	2	1	88	500	9	1	3	1	1	4	0	0	0	0	0	0	0	0	0	1	0	0	0	0	1	0	0	0	0	1	0	0	0	0	0	2	0	25	0	1	3
2	4	13	1	30	2	#NULL!	#NULL!	8	2	1	8	0	5	1	1	1	1	4	0	1	1	0	1	0	0	1	0	1	0	0	0	0	0	1	0	0	0	2	0	0	0	0	0	0	0	0	0	2	0
3	6	21	1	30	2	#NULL!	#NULL!	2	1	1	2	400	7	1	1	1	1	4	0	0	0	0	0	0	0	0	1	0	0	0	0	0	1	0	0	0	0	1	0	0	0	1	0	1	0	0	0	1	1.5
3	3	12	1	30	2	#NULL!	#NULL!	2	1	1	2	600	7	1	1	1	0	3	0	0	0	0	1	0	0	0	0	0	0	0	1	0	0	0	0	0	0	2	0	0	0	0	0	0	0	0	0	1	2
3	3	11	1	30	2	#NULL!	#NULL!	2	1	1	2	200	8	1	3	1	2	4	1	0	1	1	1	0	0	0	0	0	0	0	0	1	1	1	0	0	0	1	0	0	0	0	0	0	0	8	0	1	2
1	1	4	1	30	2	#NULL!	#NULL!	2	1	1	3	1300	8	1	3	1	2	4	1	1	1	0	1	0	0	0	1	1	0	0	0	0	1	1	0	0	0	1	2	0	0	0	0	5	0	5	0	1	2
1	6	21	1	30	2	#NULL!	#NULL!	2	1	1	6	1050	6	1	1	1	1	4	0	0	1	0	1	0	0	0	1	0	0	0	0	0	1	0	0	0	0	1	0	0	0	3	0	5	0	7	0	1	2
1	1	3	1	30	2	#NULL!	#NULL!	2	1	1	2	7000	8	1	1	1	1	4	0	1	0	0	0	0	0	0	1	1	0	0	1	0	1	1	0	0	0	1	0	0	0	2	0	7	0	1	0	1	1
1	5	19	1	30	2	#NULL!	#NULL!	2	2	1	2	0	9	1	1	1	0	4	0	0	0	0	1	0	0	1	1	1	0	0	0	0	1	0	0	0	0	1	0	0	0	2	0	2	0	0	0	1	2
3	2	6	1	30	2	#NULL!	#NULL!	2	1	1	2	7000	8	1	3	1	2	4	1	0	1	0	1	0	0	1	1	0	0	0	0	1	1	0	0	1	0	1	5	0	0	1	0	0	0	3	0	1	1
2	2	8	1	30	2	#NULL!	#NULL!	1	1	1	4	1500	5	1	1	1	0	4	1	0	1	0	0	1	0	0	0	0	0	0	0	0	0	1	0	0	0	2	0	0	0	0	0	0	0	0	0	1	1
2	1	4	1	30	2	#NULL!	#NULL!	1	2	1	2	98	9	1	3	1	2	4	1	0	0	1	1	0	0	1	1	0	0	0	0	0	0	0	0	0	0	1	4	0	0	1	0	3	0	3	0	1	1
2	4	14	1	29	1	1	5	8	1	1	88	400	6	1	1	1	0	4	1	0	1	0	1	0	0	1	1	1	0	0	0	0	1	1	0	0	0	1	0	0	0	0	0	0	0	15	0	1	0.5
3	5	19	1	29	1	1	3	1	1	1	2	400	6	1	1	1	0	4	0	0	0	0	1	0	0	0	0	1	0	0	0	0	0	0	0	0	0	1	0	0	0	0	0	4	0	0	0	1	1
2	5	18	1	29	2	#NULL!	#NULL!	2	2	1	2	0	6	1	1	1	0	9	0	0	0	0	0	0	0	0	0	1	0	0	0	0	1	0	0	0	0	1	0	0	0	0	0	4	0	0	0	1	3
1	7	28	1	29	2	#NULL!	#NULL!	2	2	1	2	0	8	1	1	1	0	4	0	0	1	0	0	0	0	0	0	0	0	0	0	0	0	0	0	0	0	1	0	0	0	2	0	3	0	2	0	1	4
1	4	14	1	29	1	1	3	1	1	1	7	750	8	1	3	1	0	4	0	0	1	0	0	0	0	0	0	1	0	0	0	0	1	0	0	0	0	1	0	0	0	0	0	0	0	8	0	1	2
3	4	13	1	28	2	#NULL!	#NULL!	8	1	1	8	4000	5	1	1	1	0	4	0	1	1	0	1	0	0	1	1	1	0	0	0	0	1	0	0	0	0	2	0	0	0	0	0	0	0	0	0	2	0
2	3	11	1	28	2	#NULL!	#NULL!	1	1	1	2	1000	7	1	3	1	1	4	1	1	1	1	1	0	0	1	1	0	0	0	0	0	0	1	0	0	0	1	0	0	0	0	0	0	0	7	0	1	1.5
2	6	24	1	28	2	#NULL!	#NULL!	1	2	1	2	0	6	1	1	1	0	4	0	0	0	0	1	0	0	0	1	1	0	0	0	1	1	0	1	0	0	1	0	0	0	0	0	1	0	2	0	1	0.5
2	5	18	1	28	1	1	4	2	1	1	2	1100	4	1	1	1	0	9	0	1	1	0	1	0	0	1	0	1	0	0	0	0	1	0	0	0	0	1	0	0	0	0	0	9	0	15	0	1	3
2	7	28	1	28	2	#NULL!	#NULL!	2	1	1	2	1200	7	1	1	1	0	4	0	0	0	0	1	0	0	0	0	0	0	0	0	0	0	0	0	0	0	1	0	0	0	0	0	5	0	0	0	1	5
2	1	4	1	28	1	1	7	1	2	1	2	0	5	1	3	1	0	4	0	1	0	0	0	0	0	0	0	1	0	0	0	0	0	0	0	0	0	1	0	0	0	0	0	7	0	0	0	1	3
3	6	22	1	28	2	#NULL!	#NULL!	2	1	2	#NULL!	600	6	1	1	1	0	4	0	0	0	0	1	0	0	1	1	1	0	0	0	0	1	0	0	0	0	1	0	0	0	0	0	0	0	15	0	1	1
2	4	13	1	28	2	#NULL!	#NULL!	2	1	1	2	4000	5	2	3	1	1	4	0	0	0	0	0	0	1	1	1	0	0	0	0	0	0	1	0	0	0	1	0	0	0	0	0	2	0	1	0	1	3
2	6	22	1	28	2	#NULL!	#NULL!	1	2	1	8	2000	5	1	1	1	0	9	0	0	1	0	1	0	0	1	0	1	0	0	0	0	0	0	0	0	0	1	0	0	0	0	0	1	0	3	0	1	0.25
1	5	18	1	28	1	1	5	2	2	1	7	2817	8	1	3	1	1	4	1	1	1	0	1	0	0	1	1	1	0	0	1	0	1	0	0	0	0	2	0	0	0	0	0	0	0	0	0	1	2
3	5	17	1	28	2	#NULL!	#NULL!	1	1	1	7	3000	7	1	3	1	1	4	0	0	0	0	1	0	1	1	1	1	0	0	0	0	1	0	0	0	0	1	0	0	0	0	0	0	0	10	0	1	5
3	4	16	1	28	2	#NULL!	#NULL!	1	1	1	2	1100	7	1	3	1	0	4	0	1	1	0	1	0	0	1	1	1	0	0	0	0	1	1	0	0	0	1	0	0	0	0	0	18	0	0	0	1	1
3	4	16	1	28	2	#NULL!	#NULL!	1	1	1	2	1500	9	1	1	1	0	4	0	0	1	0	1	0	0	1	1	1	0	0	0	0	1	0	0	0	0	1	0	0	0	0	0	2	0	9	0	1	0.5
2	1	4	1	28	1	1	6	1	2	1	2	350	6	1	1	1	0	4	0	0	0	0	1	0	0	0	0	0	0	0	0	0	0	0	0	0	0	1	3	0	0	0	0	3	0	0	0	1	1
3	4	13	1	28	2	#NULL!	#NULL!	1	1	1	2	1000	6	1	3	1	1	4	0	1	1	0	1	0	0	1	1	1	0	0	0	0	1	0	0	0	0	1	0	0	0	0	0	0	0	15	0	1	1
2	2	8	1	28	1	1	8	1	2	1	3	3700	4	1	3	1	1	4	1	0	1	1	1	0	0	1	1	1	0	0	0	0	0	1	0	0	0	1	0	0	0	0	0	0	0	9	0	2	0
3	6	21	1	28	1	1	10	1	2	1	6	0	4	1	3	1	0	4	0	0	0	0	1	0	0	0	0	1	0	0	0	1	1	0	1	0	0	2	0	0	0	0	0	0	0	0	0	2	0
2	4	13	1	27	2	#NULL!	#NULL!	8	2	1	8	0	7	1	1	1	1	4	0	0	1	0	0	0	0	1	1	1	0	0	0	0	0	1	0	0	0	1	0	0	0	0	0	0	0	5	0	2	0
1	6	24	1	27	2	#NULL!	#NULL!	8	1	1	2	500	7	1	1	1	0	4	0	1	1	0	1	0	0	1	0	1	0	0	0	0	1	0	0	0	0	1	0	0	0	3	0	3	0	5	0	1	0.5
2	3	10	1	27	1	1	4	1	2	1	2	0	7	1	1	1	1	4	1	0	1	0	1	0	0	0	0	0	0	0	0	0	1	0	0	0	0	1	0	0	0	0	0	0	0	8	0	1	1
2	1	4	1	27	2	#NULL!	#NULL!	2	1	1	2	1500	6	1	1	1	0	9	0	1	1	0	1	0	0	0	0	1	0	0	0	0	1	0	0	0	0	1	0	0	0	0	0	0	0	10	0	1	1.5
3	3	10	1	27	2	#NULL!	#NULL!	2	1	1	2	98	4	1	1	1	0	4	0	0	0	0	0	0	0	0	0	0	0	0	0	0	0	0	0	0	0	1	0	0	0	0	0	0	0	1	0	1	1
2	5	18	1	27	1	1	7	2	1	3	#NULL!	1000	5	1	1	1	0	9	0	0	0	0	0	0	0	1	0	1	0	0	0	0	1	0	0	0	0	1	0	0	0	0	0	6	0	0	0	1	0.5
3	6	21	1	27	2	#NULL!	#NULL!	2	2	1	2	98	5	1	3	1	1	4	0	1	0	0	1	0	0	1	1	1	0	0	0	0	1	0	1	0	0	2	0	0	0	0	0	0	0	0	0	1	1.5
2	4	14	1	26	1	1	13	7	1	1	8	8000	7	1	3	1	1	4	1	0	1	1	1	0	0	1	1	1	0	0	0	0	1	1	0	0	0	1	0	0	0	0	0	0	0	17	0	1	1
2	4	14	1	26	1	1	7	8	1	1	8	2300	5	1	3	1	2	5	1	0	0	0	1	0	0	1	1	1	0	0	0	0	1	1	0	0	0	1	0	0	0	0	0	0	0	16	0	2	0
2	7	27	1	26	2	#NULL!	#NULL!	8	2	1	5	1000	6	1	3	1	0	4	0	0	0	0	0	0	0	0	0	0	0	0	0	0	0	0	0	0	0	1	0	0	0	0	0	0	0	4	0	1	3
3	6	21	1	26	2	#NULL!	#NULL!	2	2	1	2	1000	5	1	1	1	1	4	1	0	0	0	1	0	0	1	1	1	0	0	0	0	1	0	0	0	0	1	0	0	0	1	0	0	0	10	0	1	10
1	1	2	1	26	1	1	5	2	2	1	2	400	5	1	1	1	0	4	0	0	1	0	1	0	0	1	1	1	0	0	0	0	1	0	0	0	0	1	0	0	0	1	0	4	0	11	0	1	2
2	6	24	1	26	2	#NULL!	#NULL!	1	2	1	2	400	5	1	1	1	0	4	0	0	0	0	1	0	0	0	1	1	0	0	0	1	1	0	0	0	0	2	0	0	0	0	0	0	0	0	0	1	0.5
1	7	28	1	26	2	#NULL!	#NULL!	2	2	1	2	0	5	1	1	1	0	1	0	0	0	0	0	0	0	0	1	0	0	0	0	0	0	0	0	0	0	2	0	0	0	0	0	0	0	0	0	1	3
1	7	27	1	26	2	#NULL!	#NULL!	2	2	1	2	150	6	1	1	1	0	4	0	0	1	0	0	0	0	0	0	0	0	0	0	0	0	0	0	0	0	1	2	0	0	0	0	0	0	0	0	1	2
3	5	17	1	26	2	#NULL!	#NULL!	1	1	1	2	1500	6	1	1	1	1	4	0	1	0	0	1	0	0	1	1	1	0	0	0	0	1	0	0	0	0	2	0	0	0	0	0	0	0	0	0	1	3
2	4	13	1	26	2	#NULL!	#NULL!	2	1	1	2	2000	6	2	1	1	0	4	0	0	0	0	0	0	0	1	1	1	0	0	0	0	0	0	0	0	0	1	0	0	0	0	0	0	0	20	0	2	0
1	2	8	1	26	1	1	14	7	1	1	7	3820	3	3	3	1	1	4	1	1	1	1	1	0	0	1	1	1	0	0	0	0	1	0	0	0	0	2	0	0	0	0	0	0	0	0	0	2	0
1	7	27	1	25	2	#NULL!	#NULL!	6	1	1	88	180	6	1	3	1	1	4	1	1	1	1	1	0	0	0	0	0	0	0	0	0	1	0	0	0	0	1	0	0	0	2	0	7	4	5	0	1	4
1	4	13	1	25	2	#NULL!	#NULL!	8	1	1	8	500	4	1	3	1	1	4	0	1	0	0	0	0	0	0	0	1	0	0	0	0	1	0	1	0	0	1	0	0	0	0	0	4	0	2	0	2	0
2	7	27	1	25	2	#NULL!	#NULL!	8	1	1	2	600	5	1	1	1	0	4	0	1	0	0	0	0	0	0	0	0	0	0	0	0	0	0	0	0	0	1	0	0	0	0	0	0	0	2	0	1	3
2	4	14	1	25	2	#NULL!	#NULL!	8	1	1	8	500	6	1	1	1	0	4	0	0	1	0	1	1	0	1	1	1	0	0	0	0	1	1	0	0	0	1	0	0	0	0	0	1	0	21	0	2	0
1	7	27	1	25	2	#NULL!	#NULL!	8	1	1	2	250	5	1	1	1	1	4	0	0	0	0	0	0	0	0	0	0	0	0	0	0	1	0	0	0	0	1	0	0	0	0	0	2	0	0	0	1	6.5
2	4	13	1	25	2	#NULL!	#NULL!	8	1	3	#NULL!	300	6	2	1	1	0	4	0	0	0	0	0	0	0	1	1	1	0	0	0	0	0	0	0	0	0	1	0	0	0	0	0	0	0	3	0	2	0
2	7	28	1	25	2	#NULL!	#NULL!	2	1	1	8	900	4	1	1	1	1	9	0	0	0	0	1	0	0	0	0	0	0	0	0	0	0	0	0	0	0	2	0	0	0	0	0	0	0	0	0	1	2
1	1	4	1	25	2	#NULL!	#NULL!	2	1	1	2	12000	5	1	1	1	0	4	1	0	0	0	1	0	0	0	0	1	0	0	0	0	1	0	0	0	0	2	0	0	0	0	0	0	0	0	0	1	3
2	7	27	1	25	2	#NULL!	#NULL!	1	2	3	#NULL!	0	4	1	1	1	0	4	0	0	0	0	0	0	0	0	0	0	0	0	0	0	0	0	0	0	0	2	0	0	0	0	0	0	0	0	0	2	0
2	2	8	1	25	2	#NULL!	#NULL!	2	2	1	2	600	4	1	3	1	1	4	1	0	0	0	0	0	0	0	0	0	0	0	0	0	0	1	0	0	1	1	4	0	0	0	0	6	0	2	0	1	1
2	7	26	1	25	2	#NULL!	#NULL!	1	2	1	6	0	3	1	3	1	1	4	0	0	1	0	1	0	0	1	0	1	0	0	0	1	1	0	0	0	0	1	4	0	0	0	0	0	0	5	0	1	1
2	4	13	1	24	2	#NULL!	#NULL!	8	2	1	8	0	6	1	1	1	1	4	0	1	1	0	1	0	0	1	1	0	0	0	0	0	0	1	0	0	0	1	0	0	0	0	0	0	0	6	0	2	0
2	4	14	1	24	2	#NULL!	#NULL!	8	1	1	8	2000	4	1	1	1	0	4	1	1	1	0	1	0	0	0	1	1	1	0	0	0	0	1	0	0	0	1	0	0	0	0	0	3	2	11	0	1	0.5
2	4	14	1	24	2	#NULL!	#NULL!	8	1	1	8	400	9	1	1	1	0	4	1	0	1	0	1	0	0	1	1	1	0	0	0	0	0	1	1	0	0	1	0	0	0	0	0	0	0	40	0	1	1
2	7	28	1	24	1	1	5	2	2	1	2	1000	5	1	3	1	1	4	0	0	1	0	1	0	0	0	0	1	0	0	0	1	1	0	0	0	0	1	0	0	0	0	0	2	0	5	0	1	3
3	4	13	1	24	1	1	2	1	1	1	8	1400	5	1	3	1	1	4	0	1	1	0	0	0	0	1	1	0	0	0	0	0	1	0	0	0	0	1	0	0	0	0	0	0	0	3	0	1	0.25
2	6	22	1	24	2	#NULL!	#NULL!	1	2	1	2	0	5	1	1	1	0	4	0	0	0	0	0	0	0	0	0	1	0	0	0	0	0	0	0	0	0	1	0	0	0	0	0	7	0	0	0	1	3
2	6	22	1	24	1	1	3	1	2	1	2	400	6	1	1	1	0	4	0	0	0	0	1	0	0	0	1	1	0	0	0	0	1	0	0	0	0	1	0	0	0	2	0	15	0	1	0	1	1
1	3	9	1	24	1	2	#NULL!	1	1	1	1	250	3	1	1	1	1	4	0	0	0	0	1	0	0	1	0	1	0	0	0	0	1	0	0	0	0	1	0	0	0	0	0	3	0	5	0	1	1
1	1	2	1	24	1	1	4	2	2	1	2	0	5	1	1	1	1	4	0	0	0	1	1	0	0	1	1	1	0	0	0	0	1	0	0	0	0	1	0	0	0	1	0	0	0	1	0	1	1
1	5	18	1	24	1	1	3	2	2	1	6	500	5	1	3	1	1	4	1	0	1	0	1	0	0	1	1	1	0	0	0	0	1	0	1	0	0	1	0	0	0	0	0	0	0	10	0	1	1
3	5	17	1	24	2	#NULL!	#NULL!	1	1	1	2	1000	3	1	3	1	1	4	0	0	1	0	1	0	0	1	1	1	0	0	0	0	1	0	0	0	0	1	0	0	0	0	0	2	0	0	0	1	0.75
2	4	13	1	24	2	#NULL!	#NULL!	2	1	1	2	2000	6	1	1	1	1	4	0	0	0	0	0	0	0	1	1	1	0	0	0	0	0	1	0	0	0	1	0	0	0	0	0	0	0	2	0	1	1.75
2	4	14	1	23	2	#NULL!	#NULL!	8	1	1	8	2900	3	1	1	1	0	4	0	0	0	0	0	0	0	1	1	1	0	0	0	0	0	1	0	0	0	2	0	0	0	0	0	0	0	0	0	2	0
1	1	4	1	23	2	#NULL!	#NULL!	2	1	1	2	4300	5	1	1	1	2	4	0	0	0	0	1	0	0	0	0	1	0	0	0	0	1	0	0	0	0	1	2	0	0	0	0	1	0	5	0	1	1
2	5	18	1	23	1	1	8	1	2	1	7	4000	5	2	3	1	1	9	0	0	1	0	1	0	0	1	1	1	0	0	0	0	1	0	0	0	0	1	0	0	0	0	0	0	0	7	0	1	0.5
2	1	2	1	23	2	#NULL!	#NULL!	1	1	1	2	3000	5	1	1	1	0	4	0	1	1	0	1	0	0	0	0	0	0	0	0	0	0	1	0	0	0	1	0	0	0	1	0	9	0	7	0	1	1
3	5	19	1	23	1	1	10	1	1	1	2	1000	5	1	1	1	0	4	0	0	0	0	1	0	0	0	0	1	0	0	0	0	1	0	0	0	0	1	0	0	0	0	0	0	0	4	0	1	1
3	5	17	1	23	2	#NULL!	#NULL!	1	1	1	2	500	3	1	1	1	1	4	0	0	1	0	1	0	0	1	1	1	0	0	0	0	1	0	0	0	0	1	0	0	0	0	0	2	0	4	0	1	1
2	7	27	1	22	1	1	6	8	1	1	2	800	4	1	1	1	0	4	0	0	1	0	0	0	0	0	0	0	0	0	0	0	0	0	0	0	0	2	0	0	0	0	0	0	0	0	0	1	3
2	4	14	1	22	1	1	3	8	1	1	8	300	7	1	1	1	0	4	0	1	1	0	0	0	0	0	1	1	0	0	0	0	0	1	0	0	0	2	0	0	0	0	0	0	0	0	0	1	1
3	6	22	1	22	2	#NULL!	#NULL!	2	1	1	2	2000	7	3	3	3	0	9	1	0	1	1	1	0	0	1	1	1	0	0	0	0	1	1	1	0	0	1	0	0	0	1	0	3	0	2	0	1	2
2	6	22	1	22	2	#NULL!	#NULL!	1	2	1	8	600	3	1	1	1	0	4	0	0	1	0	1	0	0	1	1	1	0	0	0	0	1	0	0	0	0	1	0	0	0	2	0	1	0	1	0	1	1
2	7	28	1	22	2	#NULL!	#NULL!	2	1	1	2	1650	4	1	3	1	1	4	0	0	0	0	1	0	0	0	0	1	0	0	0	1	1	0	0	0	0	1	0	0	0	0	0	3	0	8	0	1	0.25
3	3	9	1	22	1	1	8	1	1	1	2	2500	3	1	1	1	0	4	0	1	1	0	1	0	0	1	1	1	0	0	0	1	1	0	0	0	0	1	0	0	0	0	0	4	0	1	0	1	1
2	7	27	1	22	2	#NULL!	#NULL!	2	2	1	2	0	5	1	1	1	0	4	0	0	0	0	0	0	0	0	0	0	0	0	0	0	0	0	0	0	0	1	0	0	0	0	0	0	0	2	0	1	3
2	1	4	1	22	1	1	8	1	1	3	#NULL!	300	2	1	1	1	0	9	0	0	0	0	1	0	0	0	0	1	0	0	0	0	0	0	0	0	0	1	0	0	0	0	0	0	0	1	0	1	0.5
2	4	13	1	22	1	1	8	2	1	1	2	3000	5	2	1	1	1	4	0	0	0	0	0	0	0	1	1	1	0	0	0	0	0	0	0	0	0	2	0	0	0	0	0	0	0	0	0	1	0.5
1	7	26	1	22	2	#NULL!	#NULL!	2	2	1	5	500	6	1	3	1	3	4	0	0	1	0	1	0	0	1	1	1	0	0	0	0	1	0	0	0	0	1	5	0	0	0	0	0	0	2	0	1	0.5
2	7	26	1	22	2	#NULL!	#NULL!	2	2	1	2	0	4	1	1	1	1	4	0	0	1	0	0	0	0	0	0	1	0	0	0	0	1	0	0	0	0	1	1	0	0	0	0	1	0	0	0	2	0
2	4	13	1	21	1	1	6	8	1	1	88	2000	5	1	1	1	1	4	0	1	1	0	0	0	0	1	1	0	0	0	0	0	0	1	0	0	0	2	0	0	0	0	0	0	0	0	0	2	0
1	5	18	1	21	1	1	5	2	2	1	2	98	4	1	1	1	0	4	0	0	0	0	0	0	0	1	1	1	0	0	0	0	1	0	0	0	0	1	1	0	0	0	0	0	0	2	0	1	1.5
2	5	17	1	21	1	1	5	2	2	1	7	3000	4	1	1	1	0	4	0	0	1	0	1	0	0	1	1	1	0	0	0	0	0	0	0	0	0	2	0	0	0	0	0	0	0	0	0	1	0.25
2	1	4	1	21	2	#NULL!	#NULL!	1	2	1	2	0	3	1	1	1	0	4	0	0	0	0	0	0	0	0	0	0	0	0	0	0	0	0	0	0	0	2	0	0	0	0	0	0	0	0	0	1	0.5
1	6	22	1	20	1	1	4	8	1	1	8	1500	3	1	1	1	0	9	0	1	1	0	1	0	0	1	1	1	0	0	0	0	1	0	0	0	0	2	0	0	0	0	0	0	0	0	0	1	1
1	7	27	1	20	2	#NULL!	#NULL!	8	1	1	2	350	3	1	1	1	4	4	0	0	0	0	0	0	0	0	0	0	0	0	0	0	0	0	0	0	0	1	0	0	0	0	0	2	0	5	0	1	3
1	4	14	1	20	2	#NULL!	#NULL!	8	1	1	8	1200	4	1	1	1	0	4	0	0	0	0	1	0	0	1	0	1	0	0	0	0	1	0	0	0	0	2	0	0	0	0	0	0	0	0	0	2	0
1	1	4	1	20	2	#NULL!	#NULL!	2	2	1	2	0	5	1	3	1	3	9	0	1	1	0	1	0	0	0	1	1	0	0	0	0	1	1	0	0	0	1	1	0	0	0	0	0	0	15	0	1	1
3	4	16	1	20	1	1	3	1	1	1	2	3000	4	1	1	1	0	4	0	0	1	0	1	0	0	1	1	1	0	0	0	0	1	1	0	0	0	1	0	0	0	0	0	0	0	5	0	1	0.5
3	5	20	1	20	1	1	8	1	2	1	2	300	4	1	1	1	1	4	0	0	1	0	1	0	0	0	1	0	0	0	0	0	1	0	0	0	0	1	0	0	0	0	0	6	0	5	0	1	0.5
1	1	4	1	20	1	1	5	1	2	1	2	0	4	1	1	1	1	3	1	0	0	0	0	0	0	1	1	1	0	0	0	0	1	0	0	0	0	1	2	0	0	0	0	0	0	0	0	1	2
1	5	18	1	20	1	1	6	2	2	1	7	2000	3	1	1	1	0	4	1	1	0	0	1	0	1	1	1	1	1	0	0	0	1	0	0	0	0	2	0	0	0	0	0	0	0	0	0	1	0.33
2	1	4	1	20	1	1	7	2	1	3	#NULL!	2500	9	1	1	1	1	4	0	1	1	0	1	0	0	0	0	1	0	0	0	0	1	1	0	0	0	1	0	0	0	0	0	5	0	6	0	1	1
2	5	17	1	20	1	1	9	2	2	1	6	30000	3	1	1	1	0	4	0	0	1	0	1	0	0	0	1	1	0	0	0	0	0	0	0	0	0	1	0	0	0	0	0	1	0	3	0	1	1.5
2	6	22	1	20	2	#NULL!	#NULL!	1	2	1	2	0	3	1	1	1	0	4	0	0	0	0	0	0	0	0	0	1	0	0	0	0	0	0	0	0	0	1	0	0	0	2	0	15	0	0	0	1	1
3	3	12	1	20	2	#NULL!	#NULL!	2	1	1	88	200	3	1	3	1	0	3	1	0	1	0	1	0	0	1	1	1	0	0	0	0	0	0	0	0	0	1	0	0	0	1	0	3	0	15	0	1	2
3	5	20	1	20	1	1	7	1	1	1	8	1000	3	1	1	1	1	4	0	1	1	0	1	0	0	1	1	1	0	0	0	0	1	1	0	0	0	1	0	0	0	0	0	4	0	2	0	1	1
3	3	11	1	20	1	1	5	2	2	1	4	0	4	1	1	1	1	4	1	0	0	0	1	0	0	1	1	0	0	0	0	0	0	0	0	0	0	2	0	0	0	0	0	0	0	0	0	1	1
2	1	4	1	20	1	1	8	1	1	1	6	900	3	1	1	1	0	4	1	1	0	0	1	0	0	0	0	1	0	0	0	0	0	1	0	0	0	1	0	0	0	0	0	8	0	9	0	1	1.5
2	4	14	1	20	1	1	8	1	1	1	88	3000	4	1	3	1	1	4	0	1	1	0	1	0	0	1	1	1	0	0	0	0	0	1	0	0	0	1	0	0	0	0	0	0	0	3	0	2	0
1	4	16	1	19	1	2	#NULL!	8	1	1	2	1000	3	1	1	1	1	4	1	0	0	0	1	0	0	1	1	1	0	0	0	0	1	0	0	0	0	1	0	0	0	0	0	2	0	5	0	1	1
1	3	10	1	19	2	#NULL!	#NULL!	2	1	1	7	5300	5	1	3	1	2	4	0	1	1	0	1	0	0	0	1	1	0	0	0	0	1	1	0	0	0	1	0	0	0	0	0	7	0	30	0	1	1
2	6	21	1	19	1	1	2	1	2	1	2	0	5	1	1	1	1	9	0	1	1	0	1	0	0	1	1	1	0	0	0	0	0	1	0	0	0	1	0	0	0	0	0	0	0	1	0	1	0.5
2	6	22	1	18	1	1	5	1	1	1	2	800	7	1	1	1	0	4	0	0	1	0	1	0	0	0	0	1	0	0	0	0	0	0	0	0	0	2	0	0	0	0	0	0	0	0	0	1	0.5
1	4	14	2	18	2	#NULL!	#NULL!	1	2	1	7	2400	3	1	1	1	0	4	0	0	0	0	1	0	0	1	1	1	0	0	0	0	0	0	0	0	0	2	0	0	0	0	0	0	0	0	0	2	0
1	1	4	1	18	1	1	8	1	2	1	2	0	3	1	1	1	1	3	1	0	1	0	0	0	0	1	1	1	0	0	0	0	1	1	0	0	0	2	0	0	0	0	0	0	0	0	0	1	1.5
2	7	27	1	18	1	1	8	1	2	1	7	2500	3	1	3	1	1	4	0	0	0	0	1	0	0	0	0	1	0	0	0	0	0	0	0	0	0	2	0	0	0	0	0	0	0	0	0	2	0
1	1	2	1	48	2	#NULL!	#NULL!	1	2	1	2	0	6	1	1	1	0	3	0	0	0	0	0	0	0	0	0	0	0	0	0	0	0	0	0	0	0	1	4	0	0	0	0	4	0	0	0	1	0.5
1	3	12	1	42	2	#NULL!	#NULL!	2	1	4	#NULL!	400	7	1	1	1	0	4	0	0	0	0	0	0	0	1	1	1	0	0	0	0	1	0	0	0	0	1	0	0	0	0	0	0	0	20	0	1	1
1	3	10	1	40	2	#NULL!	#NULL!	2	2	1	2	0	5	1	3	1	0	3	1	1	0	1	1	0	0	1	1	1	0	0	0	0	1	0	0	0	0	1	0	0	0	0	0	0	3	0	0	1	1
1	1	3	1	40	2	#NULL!	#NULL!	2	2	1	2	0	8	1	1	1	1	4	0	0	0	0	1	0	0	0	0	1	0	0	0	0	1	0	0	0	0	1	0	0	0	0	4	0	0	0	0	1	1
1	3	9	1	35	2	#NULL!	#NULL!	2	1	1	2	120	6	1	1	1	1	4	0	0	0	0	0	0	0	1	0	1	0	0	0	0	1	0	0	0	0	1	0	0	0	0	0	0	0	6	0	1	2
2	5	17	1	34	2	#NULL!	#NULL!	2	2	1	2	0	7	1	1	1	0	4	0	1	0	0	1	0	0	1	1	1	0	0	0	0	1	0	0	0	0	1	0	0	0	0	0	2	0	10	0	1	3
2	2	6	1	34	2	#NULL!	#NULL!	2	1	1	2	100	6	1	3	1	1	4	1	0	0	0	1	0	0	0	1	0	0	0	0	0	1	0	0	0	0	1	4	0	0	0	0	0	0	1	0	1	1
1	1	4	1	31	2	#NULL!	#NULL!	1	2	1	2	0	11	1	3	1	1	3	1	0	1	0	1	0	0	1	1	1	0	0	0	0	1	1	0	0	0	1	4	0	0	1	0	5	0	2	0	1	1
1	3	10	1	30	2	#NULL!	#NULL!	2	2	1	2	0	6	1	3	1	0	3	1	1	0	0	1	0	0	1	1	1	0	0	0	0	1	0	0	0	0	1	0	0	0	0	0	5	0	6	0	1	1
1	3	11	1	29	2	#NULL!	#NULL!	2	1	1	2	750	7	1	3	1	1	1	1	1	0	0	1	0	0	1	1	1	0	0	0	0	1	0	0	0	0	1	0	0	0	0	0	10	0	11	0	1	1
2	1	2	1	28	2	#NULL!	#NULL!	1	1	1	2	1000	9	1	1	1	1	4	0	1	1	0	0	0	0	0	1	0	0	0	0	0	0	0	0	0	0	1	0	0	0	0	0	0	0	6	0	1	1
1	3	9	1	25	2	#NULL!	#NULL!	2	1	1	2	950	7	1	1	1	2	4	0	1	1	0	0	0	0	0	0	1	0	0	1	0	1	0	0	0	0	1	0	0	0	0	0	3	0	1	0	1	1
1	3	9	1	21	1	1	8	2	1	1	88	1000	3	1	1	1	1	4	0	0	0	0	0	0	0	0	0	0	0	0	0	0	1	0	0	0	0	1	0	0	0	0	0	5	0	57	0	1	2
1	1	4	1	19	2	#NULL!	#NULL!	1	2	1	2	0	3	1	3	1	1	3	1	1	0	0	1	0	0	0	0	1	0	0	0	0	1	0	0	0	0	1	5	0	0	0	3	0	3	0	0	1	1
1	3	9	1	17	2	#NULL!	#NULL!	2	2	1	2	0	4	1	1	1	1	4	0	0	0	0	1	0	0	0	0	1	0	0	0	0	0	0	0	0	0	1	0	0	0	0	0	0	0	13	0	1	1
3	3	11	1	27	1	1	2	2	1	1	8	18500	6	1	1	1	2	4	0	0	1	0	1	0	0	1	1	1	0	0	0	1	0	0	0	0	0	2	0	0	0	0	0	0	0	0	0	1	2
3	4	13	1	40	2	#NULL!	#NULL!	8	1	1	8	1000	8	1	1	1	1	4	0	1	1	0	0	0	0	0	1	1	1	0	0	0	0	0	1	0	0	1	0	0	0	0	0	2	0	10	0	1	2.5
1	4	14	1	29	2	#NULL!	#NULL!	8	1	1	8	1000	5	1	1	1	0	4	0	0	0	0	0	0	0	0	0	1	0	0	0	0	1	0	0	0	0	1	0	0	0	0	0	0	0	5	0	1	0.5
2	5	18	1	27	1	1	6	2	1	1	2	1000	3	1	1	1	0	9	0	1	1	0	1	0	0	1	0	1	0	0	0	0	1	0	0	0	0	1	0	0	0	1	0	0	0	0	0	1	2
2	5	18	1	27	1	1	4	2	1	3	#NULL!	1000	5	1	1	1	0	9	0	0	0	0	0	0	0	1	0	1	0	0	0	0	1	0	0	0	0	1	0	0	0	0	0	5	0	1	0	1	0.5
2	5	18	1	21	1	1	7	2	1	1	2	1800	4	1	1	1	0	9	0	0	0	0	0	0	0	1	1	1	0	0	0	0	1	0	0	0	0	1	0	0	0	0	0	0	2	8	0	1	2
2	5	18	1	20	1	1	8	2	1	1	2	800	3	1	1	1	0	9	0	1	1	0	1	0	0	1	0	1	0	0	0	0	1	0	0	0	0	1	0	0	0	0	0	0	0	5	0	1	1
1	7	28	1	28	2	#NULL!	#NULL!	2	2	1	2	0	9	1	1	1	1	4	0	0	0	0	1	0	0	0	0	0	0	0	0	0	1	0	0	0	0	1	0	0	0	0	0	3	0	0	0	1	3
1	3	12	1	26	2	#NULL!	#NULL!	2	2	1	2	400	7	1	1	1	1	3	0	0	0	1	0	0	1	0	1	0	0	0	1	0	0	0	0	0	0	2	0	0	0	0	0	0	0	0	0	1	1
1	5	20	1	19	1	1	3	2	2	1	2	0	3	1	1	1	0	4	0	0	0	0	0	0	0	1	1	1	0	0	0	0	1	0	0	0	0	1	0	0	0	0	0	0	0	1	0	1	2
3	1	2	1	20	1	1	5	2	2	1	2	1050	4	1	1	1	0	4	0	0	0	0	1	0	0	0	0	0	0	0	0	0	1	0	0	0	0	1	0	0	0	0	0	1	0	4	0	1	0.5
3	1	2	1	35	2	#NULL!	#NULL!	2	2	1	2	0	8	1	1	1	0	4	0	0	0	0	0	0	0	0	0	0	0	0	0	0	1	0	0	0	0	1	1	0	0	0	0	7	0	1	0	1	0.5
3	3	10	1	34	2	#NULL!	#NULL!	2	1	1	2	1240	7	1	1	1	0	4	0	0	0	0	1	0	0	0	0	0	0	0	0	0	1	0	0	0	0	2	0	0	0	0	0	0	0	0	0	1	0.25
3	1	3	1	30	2	#NULL!	#NULL!	1	2	1	2	2000	6	1	1	1	0	4	0	0	1	0	1	0	0	1	1	1	0	0	0	0	1	0	0	0	0	1	2	0	0	3	0	12	0	10	0	1	3
1	2	8	1	42	1	1	5	1	1	1	2	890	7	1	3	1	1	4	1	0	1	0	1	0	0	1	1	0	0	0	0	0	1	0	0	0	0	1	3	0	0	0	0	6	0	6	0	1	1
1	1	1	1	37	2	#NULL!	#NULL!	2	1	3	#NULL!	120	7	1	1	1	0	4	0	0	0	0	0	0	0	0	0	0	0	0	0	0	1	0	0	0	0	1	0	0	0	0	0	2	0	0	0	1	0.5
1	5	18	1	37	2	#NULL!	#NULL!	2	1	1	8	700	6	1	1	1	1	4	0	0	0	0	1	0	0	1	1	0	0	0	0	0	1	0	0	0	0	1	0	0	0	3	0	5	0	10	0	1	5
1	3	10	1	36	2	#NULL!	#NULL!	2	1	1	2	500	8	1	1	1	1	4	0	0	0	0	1	0	0	1	0	1	0	0	0	0	1	0	0	0	0	1	0	0	0	1	0	2	0	7	0	1	1
1	7	25	1	31	2	#NULL!	#NULL!	2	2	1	2	0	9	1	1	1	0	9	0	0	0	0	0	0	0	0	1	0	0	0	0	0	0	0	0	0	0	1	0	0	0	0	0	2	0	2	0	1	5
2	3	12	1	30	1	1	7	7	1	1	7	3300	8	1	3	1	2	3	1	0	1	1	1	0	0	1	1	1	0	0	0	0	0	1	0	0	0	1	0	0	0	0	0	8	0	6	0	1	1
2	1	1	1	30	2	#NULL!	#NULL!	1	2	1	2	98	6	1	1	1	1	4	0	0	1	0	0	0	0	1	1	1	0	0	1	0	1	1	0	0	0	1	0	0	0	0	0	4	0	0	0	1	1
2	1	2	1	28	1	1	4	1	1	1	2	3600	6	1	1	1	0	4	0	0	0	0	1	0	0	0	0	0	0	0	0	0	1	1	0	0	0	1	7	0	0	0	0	7	4	6	0	1	1
1	7	25	1	27	1	2	#NULL!	2	2	1	2	0	6	1	3	1	1	9	0	1	0	0	0	0	0	0	1	0	0	0	1	0	0	0	0	0	0	1	0	0	0	1	0	0	0	10	0	1	2
1	3	10	1	26	1	1	3	2	1	1	2	525	4	1	1	1	1	4	0	0	0	0	1	0	0	1	1	1	0	0	0	0	1	0	0	0	0	1	0	0	0	0	0	2	0	5	0	1	0.5
1	7	26	1	25	1	1	3	8	2	1	2	0	3	1	1	1	1	4	0	0	1	0	1	0	0	0	0	0	0	0	0	0	1	0	0	0	0	1	1	0	0	0	0	0	0	0	0	1	0.5
1	1	1	1	25	2	#NULL!	#NULL!	2	2	1	2	1500	3	1	3	1	1	4	1	1	1	0	1	0	0	1	1	1	0	0	0	0	1	0	0	0	0	1	0	0	0	1	0	6	0	0	0	1	1.5
1	3	10	1	22	1	1	3	2	1	1	2	500	3	1	1	1	1	4	0	0	0	0	0	0	0	0	0	1	0	0	0	0	0	0	0	0	0	2	0	0	0	0	0	0	0	0	0	1	1
1	2	7	1	21	1	1	8	1	2	1	2	3000	3	1	1	1	1	4	0	0	0	0	0	0	0	0	0	0	0	0	0	0	1	0	0	0	0	1	4	0	0	0	0	0	0	0	0	1	0.5
1	3	10	1	19	2	#NULL!	#NULL!	2	1	1	2	325	3	1	1	1	1	4	1	0	0	1	1	0	0	0	1	1	0	0	0	0	1	0	0	0	0	2	0	0	0	0	0	0	0	0	0	1	1
1	2	7	1	19	1	1	8	1	2	1	2	600	3	1	3	1	1	4	0	0	0	0	1	0	0	1	1	0	0	0	0	0	1	0	0	1	0	1	2	0	0	1	0	0	0	0	0	1	2
3	4	14	1	23	2	#NULL!	#NULL!	8	2	1	8	1200	8	1	1	1	0	4	0	0	0	0	1	0	0	0	1	0	0	0	0	0	1	0	0	0	0	2	0	0	0	0	0	0	0	0	0	1	0.25
3	1	3	1	25	2	#NULL!	#NULL!	2	1	1	2	1500	5	1	1	1	1	4	1	0	1	0	1	0	0	1	1	1	0	0	0	0	1	1	0	0	0	1	6	0	0	2	0	0	0	13	0	1	10
2	3	12	1	35	2	#NULL!	#NULL!	2	2	1	2	0	8	1	1	1	1	3	1	1	0	0	1	0	0	1	1	1	0	0	0	0	0	1	0	0	0	1	0	0	0	0	0	2	0	4	0	1	0.25
2	3	9	1	45	2	#NULL!	#NULL!	1	1	1	2	100	8	1	1	1	0	4	0	0	0	0	0	0	0	0	0	0	0	0	0	0	1	0	0	0	0	1	0	0	0	0	0	6	0	4	0	1	3
2	1	4	1	36	2	#NULL!	#NULL!	2	1	1	2	400	6	1	1	1	0	4	1	0	0	0	0	0	0	0	0	0	0	0	0	0	0	1	0	0	0	1	0	0	0	0	0	2	0	2	0	1	1.5
2	1	3	1	35	2	#NULL!	#NULL!	2	2	1	2	300	9	1	1	1	0	4	0	0	0	0	1	0	0	0	0	0	0	0	0	0	0	1	0	0	0	1	0	0	0	0	2	0	0	0	0	1	2.5
2	1	2	1	32	1	1	4	1	1	1	2	500	4	1	1	1	0	4	0	0	0	0	1	0	0	0	0	0	0	0	0	0	0	0	0	0	0	1	0	0	0	0	0	3	0	0	0	1	2.5
1	7	28	1	32	2	#NULL!	#NULL!	2	2	1	2	0	5	1	1	1	0	4	0	0	0	0	0	0	0	0	0	0	0	0	0	0	0	0	0	0	0	1	0	0	0	0	0	0	0	9	0	1	2
1	3	9	1	32	2	#NULL!	#NULL!	2	1	1	2	14000	7	1	1	1	1	4	0	1	1	0	0	0	0	1	1	1	0	0	0	0	1	0	0	0	0	1	0	0	0	0	0	0	0	20	0	1	2
1	3	9	1	28	2	#NULL!	#NULL!	2	2	1	2	1100	10	1	1	1	2	4	0	0	1	0	1	0	0	1	0	1	0	0	0	0	1	0	0	0	0	1	0	0	0	0	0	5	0	10	0	1	2.5
2	1	4	1	27	2	#NULL!	#NULL!	1	1	1	2	600	8	1	1	1	0	9	0	0	0	0	0	0	0	0	0	1	0	0	0	0	0	0	0	0	0	1	1	0	0	0	0	4	0	0	0	1	1
1	7	28	1	27	2	#NULL!	#NULL!	2	2	1	2	0	6	1	1	1	0	4	0	0	1	0	0	0	0	0	0	0	0	0	0	0	0	0	0	0	0	2	0	0	0	0	0	0	0	0	0	1	3
1	1	1	1	27	2	#NULL!	#NULL!	2	2	1	2	690	6	1	1	1	0	4	0	0	1	0	1	0	0	0	1	1	0	0	0	0	1	0	0	0	0	1	0	0	0	0	0	6	0	0	0	1	0.5
1	7	28	1	26	2	#NULL!	#NULL!	2	2	1	2	0	6	1	1	1	0	4	0	0	0	0	0	0	0	0	0	0	0	0	0	0	0	0	0	0	0	1	0	0	0	0	0	0	0	10	0	1	3
2	5	18	1	26	1	1	3	2	2	1	2	1200	8	1	1	1	0	9	0	0	1	0	1	0	0	0	1	1	0	0	0	0	1	0	0	0	0	1	0	0	0	1	0	25	0	16	0	1	4
1	7	28	1	26	2	#NULL!	#NULL!	2	2	1	2	0	8	1	1	1	0	4	0	0	0	0	0	0	0	0	0	0	0	0	0	0	0	0	0	0	0	2	0	0	0	0	0	0	0	0	0	1	2
2	1	2	1	25	2	#NULL!	#NULL!	2	2	1	2	200	7	1	1	1	0	4	0	0	0	0	0	0	0	0	0	0	0	0	0	0	0	0	0	0	0	1	0	0	0	0	0	0	0	7	0	1	0.5
2	1	2	1	23	2	#NULL!	#NULL!	1	1	1	2	600	5	1	1	1	0	4	0	0	0	0	0	0	0	0	0	0	0	0	0	0	0	1	0	0	0	1	0	0	0	1	0	8	0	1	0	1	1.5
1	5	17	1	22	2	#NULL!	#NULL!	2	2	1	88	0	4	1	1	1	0	4	0	0	0	0	0	0	0	1	0	1	0	0	0	0	1	0	0	0	0	2	0	0	0	0	0	0	0	0	0	1	0.5
1	7	28	1	22	2	#NULL!	#NULL!	2	2	1	2	0	3	1	1	1	0	4	0	0	0	0	0	0	0	0	0	0	0	0	0	0	0	0	0	0	0	2	0	0	0	0	0	0	0	0	0	1	1
2	3	10	1	17	1	1	6	1	2	1	2	0	4	1	1	1	0	4	0	0	0	0	0	0	0	0	0	1	0	0	0	0	0	0	0	0	0	1	0	0	0	0	0	0	0	5	0	1	0.25
3	3	10	1	51	2	#NULL!	#NULL!	2	2	1	2	800	8	1	3	3	2	4	1	1	1	1	1	0	0	1	1	1	0	0	0	1	1	1	1	0	0	1	3	0	0	0	0	10	7	35	0	1	1
2	6	23	1	40	2	#NULL!	#NULL!	8	1	3	#NULL!	1100	4	1	1	1	0	4	0	0	1	0	1	0	0	0	0	0	0	0	0	0	0	0	0	0	0	1	0	0	0	0	0	0	0	6	0	1	4
1	6	23	1	38	2	#NULL!	#NULL!	8	1	1	2	2100	7	1	3	1	1	9	0	0	0	0	0	0	0	1	1	1	0	0	0	0	1	0	0	0	0	1	0	0	0	2	0	5	18	24	0	1	2.2
3	1	3	1	37	2	#NULL!	#NULL!	1	2	1	2	1500	7	1	1	1	1	4	0	0	0	0	1	0	0	1	1	1	0	0	0	0	1	0	0	0	0	1	0	0	0	0	0	4	0	35	0	1	7
1	6	24	1	36	2	#NULL!	#NULL!	8	1	1	8	1500	7	1	1	1	0	4	0	1	0	0	0	0	0	1	1	1	0	0	0	0	1	0	0	0	0	1	0	0	0	0	0	0	0	3	0	1	0.25
2	6	22	1	36	2	#NULL!	#NULL!	1	1	1	8	2500	6	1	1	1	0	4	0	0	1	0	1	0	0	0	0	1	0	0	0	0	1	0	0	0	0	1	0	0	0	1	0	3	0	16	0	1	1
1	6	21	1	34	2	#NULL!	#NULL!	8	1	1	8	1400	9	1	1	1	0	4	0	1	0	0	1	0	0	1	0	1	0	0	0	0	1	0	0	0	0	1	0	0	0	1	0	10	0	5	0	1	0.25
3	1	1	1	34	2	#NULL!	#NULL!	1	2	1	2	2000	9	1	3	1	1	4	0	0	0	0	0	0	0	1	1	1	0	0	0	1	1	0	0	0	0	1	5	0	0	0	0	8	0	10	0	1	1.5
2	6	22	1	33	2	#NULL!	#NULL!	1	2	1	8	2000	6	1	1	1	0	4	0	0	1	0	0	0	0	0	0	1	0	0	0	0	0	0	0	0	0	1	0	0	0	2	0	3	0	2	0	1	0.5
2	6	24	1	33	2	#NULL!	#NULL!	1	2	1	2	1500	6	1	1	1	0	9	0	0	0	0	0	0	0	1	1	0	0	0	0	0	1	0	0	0	0	1	0	0	0	0	0	4	0	4	0	1	0.5
3	2	6	1	32	2	#NULL!	#NULL!	2	1	1	2	500	8	1	3	1	1	3	1	0	1	0	0	0	0	1	1	0	0	0	0	0	1	0	0	1	0	1	6	0	0	0	0	0	2	1	0	1	1
1	2	8	1	30	2	#NULL!	#NULL!	1	2	1	2	600	8	1	3	1	2	4	1	0	0	1	1	0	1	1	1	1	1	0	0	0	1	0	0	1	0	1	5	0	0	0	2	0	4	2	0	1	0.5
2	6	24	1	29	2	#NULL!	#NULL!	1	2	1	2	10000	6	1	1	1	0	9	0	0	0	0	1	0	0	1	1	1	0	0	0	0	1	0	0	0	0	1	0	0	0	0	0	3	0	8	0	1	1
2	4	13	1	28	2	#NULL!	#NULL!	2	1	1	2	1000	4	2	1	1	1	4	0	0	0	0	1	1	1	0	0	1	0	0	0	0	0	0	0	0	0	1	0	0	0	0	0	0	0	4	0	1	0.05
1	3	9	1	27	2	#NULL!	#NULL!	2	1	1	2	3000	5	1	1	1	1	4	0	0	0	0	0	0	0	1	0	1	0	0	0	0	1	0	0	0	0	1	0	0	0	0	0	0	0	7	0	1	2
3	2	5	1	27	2	#NULL!	#NULL!	1	2	1	6	600	3	1	3	1	2	2	1	0	0	1	1	0	1	1	1	1	0	0	0	0	1	0	0	0	0	2	0	0	0	0	0	0	0	0	0	2	0
3	1	1	1	26	2	#NULL!	#NULL!	1	2	1	2	1250	6	1	1	1	1	4	0	1	1	0	0	0	0	1	1	1	0	0	0	1	1	0	0	0	0	1	4	0	0	0	0	0	0	15	0	1	1.5
3	2	7	1	26	2	#NULL!	#NULL!	2	1	1	2	200	4	1	1	1	1	4	0	0	0	0	1	0	0	1	0	0	0	0	0	1	1	0	0	0	0	2	0	0	0	0	0	0	0	0	0	2	0
1	6	21	1	24	2	#NULL!	#NULL!	8	2	1	8	1200	3	1	1	1	0	4	0	0	0	0	0	0	0	1	0	0	0	1	0	0	0	0	0	0	0	1	0	0	0	0	0	3	0	0	0	1	2
1	5	18	1	22	1	1	3	2	2	1	2	0	4	1	1	1	0	4	0	0	1	0	1	0	0	1	1	1	0	0	0	0	1	0	0	0	0	1	0	0	0	0	0	2	0	2	0	1	1.5
2	3	11	1	22	1	1	6	2	1	1	2	600	5	1	1	1	0	4	0	1	0	0	1	0	0	0	0	1	0	0	0	0	0	1	0	0	0	1	0	0	0	0	0	4	0	4	0	1	1.5
3	1	3	1	22	2	#NULL!	#NULL!	1	2	1	2	1000	3	1	1	1	0	4	0	0	0	0	0	0	0	1	1	1	0	0	0	0	1	0	0	0	0	1	0	0	0	0	0	0	0	10	0	1	1.5
1	2	7	1	22	1	1	6	2	2	1	2	200	3	1	1	1	1	4	0	0	0	0	0	0	0	0	0	0	0	0	0	0	1	0	0	0	0	1	5	0	0	0	0	0	0	0	0	1	2
3	1	3	1	21	2	#NULL!	#NULL!	1	2	1	2	2000	4	1	1	1	1	4	0	1	1	0	1	0	0	1	1	1	0	0	0	0	1	1	0	0	0	1	0	0	0	0	0	0	2	7	0	#NULL!	3
3	2	8	2	74	2	#NULL!	#NULL!	1	2	4	#NULL!	0	4	1	3	1	1	4	1	0	0	0	1	0	0	1	1	1	0	0	0	0	1	0	0	0	0	1	0	0	0	1	0	0	0	3	0	1	0.5
1	4	15	1	50	2	#NULL!	#NULL!	8	1	1	8	640	8	1	3	1	2	4	0	0	0	0	1	0	0	1	1	1	0	0	0	0	0	1	0	0	0	1	0	0	0	0	0	4	0	0	0	1	1
3	3	12	1	50	2	#NULL!	#NULL!	1	1	1	2	2000	10	2	3	1	2	3	1	1	1	1	1	0	0	1	1	1	0	0	0	1	1	0	0	0	0	1	0	0	0	0	0	10	0	6	0	1	4
3	2	6	1	46	1	1	8	2	1	3	#NULL!	600	4	1	3	1	2	3	1	0	1	1	1	0	0	1	1	1	0	0	0	0	1	0	0	0	0	1	0	0	0	0	0	0	2	0	0	1	1
3	3	10	1	45	2	#NULL!	#NULL!	1	1	1	2	98	10	1	1	1	0	3	0	0	0	0	0	0	0	0	0	1	0	0	0	1	1	0	0	0	0	1	5	0	0	1	0	0	0	10	0	1	0.5
2	7	26	1	45	2	#NULL!	#NULL!	2	1	1	4	2000	7	1	3	1	1	4	0	0	1	0	1	0	0	1	1	1	0	0	0	0	1	1	0	1	0	1	5	0	0	0	0	0	0	2	0	1	2
3	3	9	1	45	2	#NULL!	#NULL!	2	1	1	2	1100	6	1	1	1	1	4	0	0	0	0	0	0	0	0	0	0	0	0	0	0	0	0	0	0	0	1	0	0	0	0	0	3	0	6	0	1	1
1	3	11	1	42	2	#NULL!	#NULL!	2	1	2	#NULL!	800	9	1	3	1	1	4	0	1	0	0	0	0	0	1	1	1	0	0	0	0	1	0	0	0	0	1	0	0	0	0	0	2	0	4	0	1	0.5
1	1	1	1	41	2	#NULL!	#NULL!	2	2	1	2	500	6	1	1	1	0	4	0	1	1	0	1	0	0	0	0	0	0	0	0	0	1	0	0	0	0	1	0	0	0	0	0	4	0	0	0	1	1.5
1	4	13	1	40	2	#NULL!	#NULL!	8	1	1	8	6000	5	1	3	2	3	4	0	1	1	0	0	0	0	1	1	1	0	0	0	0	1	0	1	0	0	1	0	0	0	0	0	7	0	11	0	1	0.25
2	6	23	1	40	2	#NULL!	#NULL!	8	2	1	8	98	7	1	1	1	0	9	0	0	0	0	1	0	0	0	0	0	0	0	0	0	0	1	0	0	0	1	0	0	0	0	0	8	0	9	0	1	8
1	5	19	1	40	2	#NULL!	#NULL!	1	2	1	2	0	6	1	3	1	4	4	0	1	1	0	1	0	0	1	1	0	0	0	0	0	1	0	0	0	0	1	0	0	0	3	0	24	0	1	0	1	3
1	3	9	1	40	2	#NULL!	#NULL!	2	2	1	2	500	8	1	1	1	1	4	0	0	0	0	1	0	0	1	0	1	0	0	0	0	1	0	0	0	0	1	0	0	0	1	0	0	0	5	0	1	1
2	1	2	1	40	2	#NULL!	#NULL!	1	1	1	2	2700	7	1	1	1	0	4	0	1	0	0	1	0	0	0	0	0	0	0	0	0	0	0	0	0	0	1	0	0	0	0	0	0	5	0	0	1	1.5
3	2	6	1	40	1	1	2	1	2	1	2	4000	6	1	3	1	2	3	1	0	0	0	1	0	0	0	1	1	0	0	0	0	1	0	0	0	0	1	2	0	0	0	0	2	1	2	0	1	1.5
2	7	27	1	40	1	1	5	2	2	1	2	0	7	1	1	1	0	4	0	0	0	0	0	0	0	0	1	1	0	0	0	0	0	0	0	0	0	1	2	0	0	0	0	0	0	5	0	1	2
1	4	13	1	39	2	#NULL!	#NULL!	8	1	1	8	1500	8	1	3	1	1	4	0	1	1	0	1	0	0	1	1	1	0	0	0	0	1	0	0	0	0	1	0	0	0	0	0	5	0	14	0	1	2
1	6	21	1	39	2	#NULL!	#NULL!	8	1	1	8	1200	9	1	1	1	0	4	0	1	1	0	1	0	0	1	0	0	0	0	0	0	1	0	0	0	0	1	0	0	0	3	0	4	0	5	0	1	0.5
1	5	19	1	39	2	#NULL!	#NULL!	1	2	1	2	0	10	1	1	1	1	4	0	0	1	0	1	0	1	1	0	0	0	0	0	0	1	0	0	0	0	1	0	0	0	0	0	4	0	3	0	1	3
3	2	8	1	39	2	#NULL!	#NULL!	1	2	1	2	1000	6	1	3	1	1	4	1	0	0	1	1	0	0	1	1	1	0	0	0	0	1	0	0	0	0	1	3	0	0	1	0	0	0	5	0	1	0.1
3	1	1	1	38	2	#NULL!	#NULL!	2	2	1	2	300	8	1	3	1	1	4	0	0	1	0	0	0	0	1	1	1	0	0	0	0	1	0	0	0	0	1	2	0	0	0	0	7	0	12	0	1	2.5
2	1	4	1	38	2	#NULL!	#NULL!	1	2	1	6	600	7	1	3	1	3	4	1	1	1	0	1	0	0	0	1	1	0	0	0	0	1	0	0	1	0	1	4	0	0	0	0	2	0	0	0	1	3.5
2	6	22	1	38	2	#NULL!	#NULL!	1	2	1	2	600	10	1	1	1	0	4	0	0	1	0	1	0	0	1	1	1	0	0	0	0	1	0	0	0	0	1	0	0	0	2	0	10	0	10	0	1	1
2	3	11	1	38	2	#NULL!	#NULL!	2	2	1	2	0	7	1	1	1	0	4	0	0	1	0	1	0	0	1	1	1	0	0	0	0	0	0	0	0	0	1	0	0	0	0	0	4	0	3	0	1	1
2	1	4	1	38	2	#NULL!	#NULL!	2	2	1	2	800	9	1	1	1	1	9	0	1	0	0	1	0	0	1	1	1	0	0	0	0	1	1	0	0	0	1	2	0	0	1	1	0	0	1	0	1	1
1	3	11	1	38	2	#NULL!	#NULL!	2	1	1	2	450	6	1	1	1	1	4	1	1	1	0	1	0	0	0	0	1	0	0	0	0	1	0	0	0	0	1	0	0	0	0	0	0	0	7	0	1	2
1	6	23	1	37	2	#NULL!	#NULL!	5	1	1	2	650	6	1	1	1	0	9	0	0	0	0	0	0	0	1	1	1	0	0	0	0	1	0	0	0	0	1	0	0	0	0	0	7	0	1	0	1	1
2	6	22	1	37	2	#NULL!	#NULL!	8	1	1	8	3000	6	1	1	1	0	4	0	0	1	0	1	0	0	0	0	1	0	0	0	0	1	0	0	0	0	1	0	0	0	0	0	10	0	0	0	1	1
1	3	11	1	37	1	1	4	2	1	1	2	2000	7	1	2	1	1	4	0	1	1	0	1	0	0	1	1	1	0	0	0	0	1	0	0	0	0	1	0	0	0	0	0	6	0	7	0	1	2
1	6	23	1	36	2	#NULL!	#NULL!	8	1	1	2	4500	9	1	1	1	0	9	0	1	1	0	1	0	0	1	1	1	0	0	0	0	1	0	0	0	0	1	0	0	0	0	0	10	0	2	0	1	2
1	6	21	1	36	2	#NULL!	#NULL!	8	1	1	2	670	9	1	1	1	1	4	0	1	1	0	0	0	0	1	1	0	0	0	0	0	1	0	0	0	0	1	0	0	0	3	0	0	0	10	0	1	2
2	3	9	1	36	2	#NULL!	#NULL!	1	1	1	2	700	8	1	1	1	0	4	0	1	0	0	0	0	0	1	0	1	0	0	0	1	0	0	0	0	0	1	0	0	0	2	0	4	0	0	0	1	1
3	1	1	1	36	2	#NULL!	#NULL!	1	2	1	2	3000	8	1	1	1	0	4	0	0	1	0	1	0	0	1	0	1	0	0	0	0	0	0	0	0	0	1	0	0	0	0	0	1	0	0	0	1	1.5
2	7	28	1	36	2	#NULL!	#NULL!	1	2	1	2	0	7	1	3	1	1	8	0	0	0	0	1	0	0	0	1	0	0	0	0	0	0	0	0	0	0	1	0	0	0	0	0	4	0	0	0	1	2
3	3	11	1	36	2	#NULL!	#NULL!	2	1	1	2	600	8	1	1	1	1	4	1	0	0	0	1	0	0	0	0	0	0	0	0	0	0	0	0	0	0	2	0	0	0	0	0	0	0	0	0	1	0.25
1	4	15	1	35	2	#NULL!	#NULL!	8	1	1	2	320	8	1	1	1	1	4	0	0	1	0	0	0	0	1	1	1	0	0	0	0	1	0	0	0	0	1	0	0	0	0	0	0	0	2	0	1	3
1	6	24	1	35	2	#NULL!	#NULL!	8	2	3	#NULL!	0	6	1	1	1	0	4	0	0	0	0	0	0	0	0	1	0	0	0	0	0	0	0	0	0	0	2	0	0	0	0	0	0	0	0	0	2	0
1	6	24	1	35	2	#NULL!	#NULL!	8	1	1	8	4200	8	1	1	1	1	4	0	0	0	0	0	0	0	1	1	0	0	0	0	0	1	0	0	0	0	1	0	0	0	0	0	3	0	3	0	1	2
1	7	25	1	35	2	#NULL!	#NULL!	2	2	1	8	29750	9	1	1	1	1	9	0	1	1	0	1	0	0	1	1	1	0	0	0	0	1	0	0	0	0	1	0	0	0	1	0	5	0	0	0	1	2
2	5	19	1	35	2	#NULL!	#NULL!	2	1	1	2	1890	8	1	1	1	0	7	0	0	0	0	1	0	0	1	1	1	0	0	0	0	1	0	0	0	0	1	0	0	0	0	0	5	1	20	0	1	3
3	3	9	1	35	2	#NULL!	#NULL!	2	2	1	2	600	10	1	1	1	1	4	0	0	0	0	0	0	0	0	0	0	0	0	0	1	1	0	0	0	0	1	0	0	0	0	0	5	0	4	0	1	1
2	6	24	1	35	2	#NULL!	#NULL!	1	2	1	2	2000	8	1	1	1	0	4	0	0	0	0	1	0	0	1	1	1	0	0	0	0	1	0	0	0	0	1	0	0	0	2	0	1	0	4	0	1	1
3	1	4	1	35	2	#NULL!	#NULL!	2	2	1	2	300	9	1	1	1	1	9	0	0	0	0	0	0	0	0	0	0	0	0	0	0	0	0	0	0	0	2	0	0	0	0	0	9	0	0	0	1	1.5
2	7	27	1	35	2	#NULL!	#NULL!	1	2	1	2	500	4	1	1	1	1	4	0	0	0	0	0	0	0	0	0	0	0	0	0	0	1	0	0	0	0	1	1	0	0	0	0	0	0	5	0	1	3
1	3	9	1	35	2	#NULL!	#NULL!	2	1	1	2	450	6	1	1	1	1	4	0	0	0	0	0	0	0	1	0	1	0	0	0	0	1	0	0	0	0	1	0	0	0	4	0	6	0	20	0	1	1.5
2	1	4	1	35	2	#NULL!	#NULL!	2	1	1	7	1600	9	1	3	1	3	4	1	0	0	0	1	0	0	1	1	1	0	0	0	0	0	1	1	0	0	1	0	0	0	0	0	4	0	7	0	1	2
2	1	4	1	35	1	1	6	1	2	1	6	3000	5	1	1	1	1	4	0	0	0	0	1	0	0	0	0	1	0	0	0	0	0	0	1	0	0	1	4	0	0	1	0	3	0	8	0	1	4
3	2	6	1	35	2	#NULL!	#NULL!	2	1	1	2	3100	7	1	3	1	2	3	1	0	0	0	1	0	0	0	0	1	0	0	0	1	1	0	0	0	0	1	3	0	0	0	0	0	0	0	0	1	1
1	6	21	1	34	2	#NULL!	#NULL!	8	1	1	2	440	10	1	1	1	1	4	0	1	1	0	1	0	0	0	0	0	0	0	0	0	1	0	0	0	0	1	0	0	0	1	0	0	5	0	0	1	2
1	3	12	1	34	2	#NULL!	#NULL!	2	2	1	2	355	7	1	1	1	1	3	0	0	0	0	0	0	0	0	1	0	0	0	1	0	0	0	0	0	0	2	0	0	0	0	0	0	0	0	0	1	2
1	3	11	1	34	2	#NULL!	#NULL!	2	1	1	2	300	12	1	3	1	1	4	1	1	1	0	1	0	0	1	1	1	0	0	0	0	1	0	0	0	0	1	0	0	0	2	0	0	0	10	0	1	3
1	2	7	1	34	2	#NULL!	#NULL!	1	1	1	2	600	6	1	3	1	1	4	0	0	0	0	1	0	0	0	1	0	0	0	1	0	0	0	0	0	0	1	3	0	0	0	0	0	0	0	0	1	2
3	2	8	1	34	2	#NULL!	#NULL!	2	1	1	2	2700	6	1	1	1	0	8	0	0	0	0	1	0	0	0	0	1	0	0	0	0	1	0	0	0	0	1	6	0	0	0	0	0	2	6	0	1	1
3	1	4	1	34	2	#NULL!	#NULL!	2	2	1	2	2500	9	1	3	1	3	9	0	0	1	0	1	0	0	1	1	1	0	0	0	1	1	0	0	0	0	1	5	0	6	1	0	3	0	2	0	1	2
1	3	12	1	33	2	#NULL!	#NULL!	2	1	1	2	4500	2	1	3	1	1	3	1	1	0	1	1	0	0	1	1	1	0	0	0	0	1	0	0	0	0	1	0	0	0	0	0	0	0	10	0	1	2
1	3	12	1	33	2	#NULL!	#NULL!	2	1	1	2	550	8	1	1	1	1	3	0	1	1	0	0	0	0	0	0	1	0	0	0	0	1	0	0	0	0	1	0	0	0	0	0	2	0	4	0	1	1.5
1	5	20	1	33	2	#NULL!	#NULL!	1	2	1	2	0	8	1	1	1	0	4	0	1	0	0	1	0	0	1	1	0	0	0	0	0	1	0	0	0	0	1	1	0	0	0	0	4	5	2	0	1	3
3	2	8	1	33	1	1	2	2	2	1	2	900	6	1	1	1	0	4	1	0	1	0	1	0	0	1	1	1	0	0	0	0	1	0	0	0	0	1	2	0	0	1	0	0	0	6	0	1	1
1	2	6	1	33	2	#NULL!	#NULL!	1	2	1	2	0	4	1	3	1	1	4	1	0	0	0	0	0	0	0	0	0	0	0	0	0	1	0	0	0	0	2	0	0	0	0	0	0	0	0	0	2	0
1	2	7	1	33	2	#NULL!	#NULL!	2	1	1	5	2000	6	3	3	1	1	4	0	0	0	1	1	0	1	1	1	1	0	0	0	0	1	0	0	1	0	1	5	0	0	1	0	0	5	7	0	1	5
3	2	7	1	33	1	1	7	2	1	1	2	1500	4	1	3	1	1	4	1	0	1	0	1	0	0	1	1	1	0	0	0	0	1	0	0	0	0	1	5	0	0	0	0	0	0	8	0	1	3
1	6	21	1	32	2	#NULL!	#NULL!	8	1	1	8	560	8	1	1	1	1	4	0	0	1	0	1	0	0	1	1	0	0	0	0	0	0	0	0	0	0	1	0	0	0	3	0	6	0	3	0	1	3
1	3	9	1	32	2	#NULL!	#NULL!	2	1	1	2	300	6	1	1	1	1	4	0	1	1	0	1	0	0	1	0	1	0	0	0	0	1	0	0	0	0	1	0	0	0	0	0	3	0	3	0	1	1
2	7	27	1	32	2	#NULL!	#NULL!	2	2	1	2	300	8	1	1	1	0	4	0	1	0	0	0	0	0	0	0	0	0	0	0	0	0	0	0	0	0	1	0	0	0	0	0	0	0	2	0	1	3
3	2	8	1	32	1	1	6	6	1	1	2	200	5	1	3	1	1	4	1	0	0	1	1	0	0	1	1	1	0	0	0	0	1	0	0	0	0	1	5	0	0	1	0	0	7	0	0	1	0.75
3	2	5	1	32	1	1	15	7	1	1	7	6800	5	1	3	1	2	2	1	0	0	1	1	0	1	1	1	1	0	0	0	1	1	0	0	0	0	1	0	0	0	0	0	0	0	25	0	2	0
1	2	8	1	32	2	#NULL!	#NULL!	1	2	1	2	2000	6	1	3	1	1	4	1	0	0	0	0	0	0	1	1	0	0	0	0	0	1	0	0	0	0	1	3	0	0	0	0	0	0	2	0	1	1
2	2	8	1	32	2	#NULL!	#NULL!	2	1	1	2	2300	6	1	3	1	1	4	1	0	1	0	1	0	0	1	1	0	0	0	0	0	0	1	0	0	0	1	4	0	0	0	0	0	0	3	0	1	1.5
2	2	7	1	32	2	#NULL!	#NULL!	2	2	1	2	680	7	1	3	1	1	4	0	0	0	0	1	0	0	1	1	1	0	0	0	0	1	1	0	0	0	1	3	0	0	0	0	3	0	1	0	1	3
2	5	19	1	31	2	#NULL!	#NULL!	2	2	1	2	1200	6	1	1	1	0	7	0	0	0	0	1	0	0	1	1	1	0	0	0	0	1	0	0	0	0	1	0	0	0	0	0	13	2	2	0	1	2
1	6	21	1	31	2	#NULL!	#NULL!	1	2	1	2	0	5	1	1	1	0	4	0	0	1	1	0	0	0	0	1	0	0	0	0	0	0	0	0	0	0	1	0	0	0	2	0	2	0	4	0	1	2
1	1	3	1	31	2	#NULL!	#NULL!	2	2	1	2	0	6	1	1	1	0	4	0	0	0	0	1	0	0	1	0	1	0	0	0	0	1	0	0	0	0	2	0	0	0	0	0	0	0	0	0	1	1
1	2	7	1	31	2	#NULL!	#NULL!	1	2	1	2	520	7	1	1	1	1	4	0	0	0	0	1	0	0	0	0	0	0	0	0	0	1	0	0	0	0	2	0	0	0	0	0	0	0	0	0	1	1
1	4	15	1	30	2	#NULL!	#NULL!	8	1	1	8	860	4	1	1	1	1	4	0	0	0	0	1	0	0	1	1	1	0	0	0	0	1	0	0	0	0	2	0	0	0	0	0	0	0	0	0	1	1
2	7	25	1	30	1	1	7	2	2	1	6	3500	7	1	1	1	0	8	0	1	1	0	1	0	0	0	1	1	0	0	0	0	1	0	0	0	0	1	0	0	0	0	0	4	0	3	0	1	6
3	1	4	1	30	2	#NULL!	#NULL!	2	2	1	4	1600	9	1	3	1	2	7	0	0	0	0	0	0	0	1	1	1	0	0	1	0	1	0	0	0	0	1	3	0	0	0	0	0	0	6	0	1	0.5
1	6	24	1	30	2	#NULL!	#NULL!	1	2	1	8	500	6	1	1	1	0	4	0	0	1	0	1	0	0	1	1	1	0	0	0	0	1	0	0	0	0	1	0	0	0	0	0	2	0	14	0	1	0.05
2	7	26	1	30	2	#NULL!	#NULL!	1	2	1	2	0	6	1	1	1	0	9	0	0	0	0	0	0	0	0	0	0	0	0	0	0	1	0	0	0	0	1	0	0	0	0	0	0	0	2	0	1	0.5
3	4	15	1	30	1	1	7	2	1	1	2	500	6	1	3	1	2	4	1	0	0	1	1	0	0	1	1	1	0	0	0	0	1	0	0	0	0	1	0	0	0	1	0	3	0	10	0	1	2
3	1	4	1	30	2	#NULL!	#NULL!	2	2	1	2	600	10	1	1	1	0	9	0	1	0	0	0	0	0	0	0	1	0	0	0	0	1	0	0	0	0	1	2	0	0	0	0	10	0	14	0	1	1.5
2	1	2	1	30	1	1	5	2	2	1	2	500	6	1	1	1	0	4	0	0	0	0	1	0	0	0	0	0	0	0	0	0	0	0	0	0	0	1	0	0	0	0	0	3	0	6	0	1	1.5
3	1	1	1	30	2	#NULL!	#NULL!	1	2	1	2	800	7	1	1	1	0	4	0	0	0	0	0	0	0	0	1	1	0	0	0	0	1	0	0	0	0	2	0	0	0	0	0	0	0	0	0	1	2
2	1	3	1	30	2	#NULL!	#NULL!	2	1	1	7	2300	4	1	3	1	0	4	0	0	0	0	1	0	0	1	1	1	0	0	0	0	0	1	0	0	0	1	0	0	0	0	0	0	0	1	0	1	2
3	6	24	1	30	2	#NULL!	#NULL!	1	2	1	1	0	2	1	1	1	0	9	0	0	0	0	1	0	0	0	1	0	0	0	0	1	1	0	0	0	0	1	0	0	0	0	0	2	0	9	0	1	1
3	2	5	1	30	1	1	7	4	1	1	4	1500	4	1	3	1	1	2	1	0	0	1	1	0	0	1	1	1	0	0	0	1	1	0	0	0	0	2	0	0	0	0	0	0	0	0	0	2	0
2	2	5	1	30	2	#NULL!	#NULL!	2	2	1	2	500	6	1	3	1	1	3	1	0	0	0	1	0	0	1	1	0	0	0	0	0	1	0	0	0	0	1	0	0	0	0	0	0	0	2	0	1	2
1	2	7	1	30	2	#NULL!	#NULL!	1	1	3	#NULL!	200	4	1	1	1	1	4	0	0	0	0	0	0	0	0	0	0	0	0	0	0	1	0	0	0	0	1	2	0	0	0	0	0	0	5	0	1	0.5
3	2	7	1	30	1	1	9	1	2	1	3	3000	4	1	3	1	1	4	1	0	0	0	1	0	0	1	1	1	0	0	0	1	1	0	0	0	0	1	0	0	0	0	0	0	0	4	0	1	0.5
2	2	5	1	30	1	1	6	1	2	1	5	500	5	1	3	1	0	4	1	0	0	0	1	0	0	0	0	1	0	0	0	0	1	0	0	0	0	1	0	0	0	0	0	4	0	0	0	2	0
2	1	4	1	30	2	#NULL!	#NULL!	1	2	1	2	98	9	1	3	1	2	4	1	0	0	1	1	0	0	1	1	0	0	0	0	0	0	0	0	0	0	1	4	0	0	1	0	3	0	3	0	1	1
1	1	3	1	29	2	#NULL!	#NULL!	2	1	1	2	9000	7	1	3	1	2	4	0	0	1	0	1	0	0	1	1	1	0	0	0	0	1	0	0	0	0	1	0	0	0	1	0	5	0	13	0	1	1
3	3	9	1	29	1	1	8	2	1	1	88	3500	6	1	1	1	0	4	0	0	0	0	0	0	0	1	1	0	0	0	0	0	0	0	0	0	0	1	0	0	0	0	0	0	0	4	0	1	1
3	3	11	1	29	2	#NULL!	#NULL!	2	2	1	2	0	4	1	3	1	1	4	1	1	1	0	1	0	0	0	1	0	0	0	0	1	1	0	0	0	0	1	0	0	0	0	0	0	0	2	0	1	5
3	1	3	1	29	1	2	#NULL!	1	2	1	2	900	7	1	1	1	1	4	0	0	1	0	0	0	0	1	1	1	0	0	0	0	1	0	0	0	0	1	0	0	0	0	0	0	7	3	0	#NULL!	4.5
3	1	1	1	29	2	#NULL!	#NULL!	1	2	1	2	1450	6	1	1	1	0	4	0	0	0	0	0	0	0	0	0	1	0	0	0	0	1	0	0	0	0	1	0	0	0	0	0	0	0	5	0	1	3
1	2	7	1	29	1	1	5	1	1	1	2	250	4	1	1	1	1	4	0	0	0	0	1	0	0	1	1	0	0	0	0	0	1	0	0	0	0	1	5	0	0	0	0	0	0	0	0	1	1
2	6	23	1	28	2	#NULL!	#NULL!	8	1	1	7	1400	6	1	1	1	0	9	0	0	0	0	0	0	0	1	1	1	0	0	0	0	0	1	0	0	0	1	0	0	0	0	0	5	0	0	0	2	0
2	1	2	1	28	2	#NULL!	#NULL!	1	1	1	2	500	8	1	1	1	1	4	0	0	0	0	1	0	0	1	1	1	0	0	0	0	0	0	0	0	0	1	0	0	0	0	0	0	0	2	0	1	1
2	3	10	1	28	2	#NULL!	#NULL!	1	1	1	8	1500	6	1	3	1	2	4	0	1	0	0	1	0	0	1	1	1	0	0	0	1	1	0	0	0	0	2	0	0	0	0	0	0	0	0	0	1	1
1	7	25	1	28	2	#NULL!	#NULL!	2	2	1	2	0	7	1	3	1	1	9	0	1	1	0	0	0	0	0	1	1	0	0	0	0	1	0	0	0	0	1	0	0	0	1	0	3	0	5	0	1	2
1	2	7	1	28	1	1	10	2	2	1	2	10000	3	1	1	1	1	4	0	0	0	0	1	0	0	1	1	0	0	0	0	0	1	0	0	1	0	1	3	0	0	1	0	0	0	5	0	1	2
3	4	15	1	27	1	1	8	2	1	1	2	2400	6	1	3	1	2	4	1	0	0	1	1	0	0	1	1	1	0	0	0	1	1	0	0	0	0	1	0	0	0	0	0	3	0	20	0	1	1.25
2	3	10	1	27	1	1	5	1	2	1	8	3000	7	1	3	1	1	4	0	1	0	1	1	0	0	1	1	1	0	0	0	0	1	0	0	0	0	1	0	0	0	0	0	1	0	0	0	1	0.5
3	3	12	1	27	1	1	4	6	1	1	88	1600	4	2	3	1	0	3	1	0	0	0	1	0	0	1	1	1	0	0	0	0	0	0	0	0	0	2	0	0	0	0	0	0	0	0	0	2	0
3	2	6	1	27	1	1	7	2	1	1	2	1000	4	1	3	1	2	3	1	0	0	0	0	0	0	0	0	0	0	0	0	1	1	0	0	0	0	1	8	0	0	0	0	0	0	0	0	1	2
2	6	24	1	26	2	#NULL!	#NULL!	1	2	1	2	800	4	1	1	1	0	4	0	0	1	0	0	0	0	1	1	1	0	0	0	0	1	0	0	0	0	1	0	0	0	0	0	4	0	0	0	1	0.25
2	5	20	1	26	2	#NULL!	#NULL!	2	1	1	2	450	4	1	1	1	0	4	0	1	0	0	1	0	0	1	1	1	0	0	0	0	1	0	0	0	0	1	0	0	0	0	0	0	0	3	0	1	1
3	3	11	1	26	2	#NULL!	#NULL!	2	1	1	2	800	5	1	3	1	1	4	0	0	1	0	1	0	0	0	1	0	0	0	0	1	1	0	0	0	0	1	0	0	0	0	0	1	0	15	0	1	0.5
3	3	9	1	26	1	1	6	2	2	1	2	400	5	1	1	1	0	4	0	0	0	0	1	0	0	0	0	0	0	0	0	0	0	0	0	0	0	2	0	0	0	0	0	0	0	0	0	1	0.5
2	2	5	1	26	1	1	9	1	2	1	6	2000	3	1	3	1	0	2	1	0	0	1	1	0	0	0	1	1	0	0	0	0	1	0	0	0	0	1	0	0	0	0	0	0	0	9	0	2	0
2	2	7	1	26	1	1	14	7	1	1	7	10480	3	1	3	1	1	4	0	0	0	1	1	0	0	1	1	1	0	0	0	0	1	1	0	0	0	2	0	0	0	0	0	0	0	0	0	2	0
2	7	25	1	25	2	#NULL!	#NULL!	8	2	1	8	3500	6	1	1	1	0	4	0	0	0	1	0	0	0	0	0	1	1	0	0	0	0	0	0	0	0	1	0	0	0	0	0	5	0	2	0	1	1.5
2	5	19	1	25	2	#NULL!	#NULL!	2	1	1	2	450	4	1	1	1	0	7	0	0	0	0	0	0	0	1	0	1	0	0	0	0	1	0	0	0	0	1	0	0	0	0	0	0	0	5	0	1	2
1	1	2	1	25	1	1	6	1	2	1	7	2500	5	1	1	1	0	4	0	0	1	0	1	0	0	0	1	1	0	0	0	0	1	0	0	0	0	1	0	0	0	0	0	5	0	2	0	1	1
3	4	15	1	25	1	1	5	1	1	1	2	98	9	2	3	1	2	4	1	0	1	0	1	0	0	1	1	1	0	0	0	0	1	0	0	0	0	1	0	0	0	0	0	3	1	4	0	1	1
2	5	20	1	25	2	#NULL!	#NULL!	2	1	1	2	250	4	1	1	1	0	4	0	0	1	0	1	0	0	0	1	1	0	0	0	0	1	1	0	0	0	1	0	0	0	1	0	2	0	40	0	1	1.5
2	2	5	1	25	2	#NULL!	#NULL!	2	1	1	2	6000	8	1	3	1	1	3	0	1	1	0	1	0	0	1	1	1	0	0	0	1	1	0	0	0	0	2	0	0	0	0	0	0	0	0	0	1	1.5
3	3	11	1	25	1	1	3	2	1	1	2	300	5	1	1	1	1	4	0	0	1	0	1	0	0	0	1	0	0	0	0	0	1	0	0	0	0	1	0	0	0	0	7	0	0	20	0	1	3
1	3	9	1	25	2	#NULL!	#NULL!	2	1	1	2	950	7	1	1	1	2	4	0	1	1	0	0	0	0	0	0	1	0	0	1	0	1	0	0	0	0	1	0	0	0	0	0	3	0	1	0	1	1
2	3	9	1	25	1	1	4	1	1	3	#NULL!	100	4	1	1	1	0	4	0	0	0	0	1	0	0	0	0	1	0	0	0	0	0	0	0	0	0	1	0	0	0	0	0	2	0	7	0	1	0.25
2	3	10	1	25	1	1	7	1	2	1	2	400	5	1	1	1	0	4	0	1	1	0	1	0	0	1	1	1	0	0	0	0	1	0	0	0	0	1	0	0	0	0	0	7	8	4	0	1	0.25
2	1	4	1	25	1	1	6	1	2	1	2	1500	5	1	3	1	1	4	0	0	0	0	1	0	0	0	0	1	0	0	0	0	0	1	0	0	0	1	2	0	0	0	0	0	0	2	0	1	1.5
3	2	5	1	25	1	1	6	1	1	1	6	3400	7	3	3	1	2	2	1	1	1	1	1	0	1	1	1	1	1	1	0	1	1	1	0	1	0	1	2	0	0	0	0	0	0	0	0	2	0
2	2	5	1	25	2	#NULL!	#NULL!	1	2	1	2	250	3	1	3	1	1	2	1	0	0	0	1	0	0	0	1	1	0	0	0	0	1	0	0	0	0	2	0	0	0	0	0	0	0	0	0	1	4
3	2	7	1	25	1	1	10	2	1	1	2	650	3	1	1	1	1	4	1	0	0	0	1	0	0	1	1	0	0	0	0	0	1	0	0	0	0	1	3	0	0	0	0	0	0	8	0	1	2
3	2	7	1	25	1	1	7	2	1	1	2	4000	3	1	1	1	1	4	1	0	1	1	1	0	0	1	1	0	0	0	0	0	1	0	0	0	0	1	2	0	0	0	0	0	0	3	0	2	0
1	7	26	1	25	1	1	5	6	1	3	#NULL!	1000	7	1	3	1	4	4	0	0	1	0	1	0	0	1	1	1	0	0	0	0	1	0	0	0	0	1	20	0	0	0	0	10	0	5	0	1	0.05
1	6	23	1	24	2	#NULL!	#NULL!	8	1	1	2	200	4	1	1	1	0	9	0	0	0	0	1	0	0	1	1	1	0	0	0	0	1	0	0	0	0	1	0	0	0	0	0	1	0	1	0	1	1
2	3	9	1	24	1	1	9	1	1	1	3	480	4	1	1	1	0	4	0	1	1	0	1	0	0	0	0	1	0	0	0	1	1	0	0	0	0	2	0	0	0	0	0	0	0	0	0	1	4
2	5	20	1	24	2	#NULL!	#NULL!	2	1	1	2	375	4	1	1	1	0	4	0	0	1	0	0	0	0	0	0	1	0	0	0	0	1	0	0	0	0	1	0	0	0	1	0	1	0	25	0	1	2
2	7	26	1	24	1	1	5	2	1	1	2	6000	5	1	3	3	1	4	0	0	1	0	1	0	0	1	0	0	0	0	0	0	1	0	0	0	0	1	0	0	0	0	0	5	0	0	0	1	2
3	4	15	1	24	1	1	3	1	1	1	7	3909	5	1	1	1	1	4	0	0	0	0	1	0	0	1	1	1	0	0	0	0	1	0	0	0	0	1	0	0	0	0	0	0	0	3	0	1	0.5
1	6	21	1	24	2	#NULL!	#NULL!	1	2	1	8	0	4	1	1	1	1	4	0	0	1	0	1	0	0	1	1	0	0	0	0	0	0	0	0	0	0	1	0	0	0	2	0	4	0	0	0	1	2
3	2	8	1	24	1	1	10	7	1	2	#NULL!	3468	4	1	1	1	0	4	1	0	0	0	1	0	0	0	0	1	0	0	0	1	1	0	0	0	0	1	1	0	0	0	0	0	0	2	0	1	0.5
1	2	5	1	24	2	#NULL!	#NULL!	1	2	1	7	2350	3	2	3	1	1	2	1	0	0	0	1	0	0	0	0	1	0	0	0	0	1	0	0	0	0	1	0	0	0	0	0	0	0	3	0	1	1
3	3	9	1	23	1	1	6	6	1	1	6	98	5	1	2	1	1	4	0	0	1	0	1	0	0	0	0	1	0	0	0	1	1	0	0	0	0	2	0	0	0	0	0	0	0	0	0	1	0.25
2	5	19	1	23	2	#NULL!	#NULL!	2	1	1	2	1350	5	1	3	1	0	7	0	0	0	0	1	0	0	1	1	1	0	0	0	0	1	0	0	0	0	1	0	0	0	1	0	6	0	6	0	1	2
3	1	4	1	23	2	#NULL!	#NULL!	2	1	1	2	1100	4	1	1	1	0	9	0	0	0	0	1	0	0	0	0	1	0	0	0	0	1	0	0	0	0	1	2	0	0	0	0	0	0	3	0	1	1
3	1	2	1	23	2	#NULL!	#NULL!	2	1	1	2	1100	3	1	1	1	0	4	0	0	0	0	1	0	0	0	1	1	0	0	0	0	1	0	0	0	0	2	0	0	0	0	0	1	0	0	0	1	0.5
3	3	10	1	23	1	2	#NULL!	2	1	1	7	300	5	1	1	1	0	4	0	1	1	0	1	0	0	0	0	0	0	0	0	0	0	0	0	0	0	1	0	0	0	0	0	12	0	12	0	1	2
1	1	1	1	23	2	#NULL!	#NULL!	2	2	1	2	500	3	1	1	1	0	4	0	1	0	0	0	0	0	0	0	1	0	0	0	0	1	0	0	0	0	2	0	0	0	0	0	0	0	0	0	1	1
1	2	8	1	23	1	1	6	1	1	1	4	3500	3	1	1	1	1	4	1	0	0	1	1	0	0	1	1	0	0	0	0	0	1	0	0	0	0	1	6	0	0	0	0	0	0	1	0	2	0
1	4	15	1	22	1	1	6	8	1	1	8	2820	5	1	1	1	1	4	0	1	1	0	1	0	0	1	1	1	0	0	0	0	1	1	0	0	0	1	0	0	0	0	0	3	0	0	0	1	1
3	4	13	1	22	2	#NULL!	#NULL!	8	1	1	8	2000	5	1	1	1	1	4	0	0	0	0	1	0	0	1	1	1	0	0	0	0	1	0	0	0	0	1	0	0	0	0	0	7	0	0	0	1	2.5
3	4	13	1	22	2	#NULL!	#NULL!	8	1	1	8	1500	5	1	1	1	0	4	0	0	0	0	1	0	0	1	1	1	0	0	0	0	0	0	0	0	0	1	0	0	0	0	0	0	0	0	0	1	1
3	1	3	1	22	1	1	9	1	2	1	2	7000	4	1	1	1	1	4	0	0	0	0	1	0	0	1	1	1	0	0	0	0	1	0	0	0	0	1	0	0	0	2	0	0	0	2	0	1	3
2	5	18	1	22	1	1	8	2	1	1	2	550	3	1	1	1	0	9	0	1	0	0	1	0	0	1	0	1	0	0	0	0	0	0	0	0	0	1	0	0	0	0	0	0	0	14	0	1	0.5
1	1	2	1	22	2	#NULL!	#NULL!	2	2	1	2	300	4	1	1	1	0	4	0	0	0	0	1	0	0	0	0	1	0	0	0	0	0	0	0	0	0	2	0	0	0	0	0	0	0	0	0	1	5
2	3	11	1	22	1	1	6	2	1	1	2	600	5	1	1	1	0	4	0	1	0	0	1	0	0	0	0	1	0	0	0	0	0	1	0	0	0	1	0	0	0	0	0	4	0	4	0	1	1.5
1	6	21	1	22	2	#NULL!	#NULL!	1	2	1	8	500	3	1	1	1	0	9	0	0	0	0	1	0	0	0	0	1	0	0	0	0	1	0	0	0	0	1	0	0	0	1	0	0	0	7	0	1	0.25
2	1	2	1	22	2	#NULL!	#NULL!	1	1	1	2	800	3	1	1	1	0	4	0	0	0	0	0	0	0	0	0	0	0	0	0	0	0	0	0	0	0	1	0	0	0	0	0	2	0	2	0	1	1.5
2	2	5	1	22	1	1	9	5	2	1	5	250	3	1	3	1	0	3	1	0	0	0	1	0	0	0	0	1	0	0	0	0	1	0	0	0	0	2	0	0	0	0	0	0	0	0	0	2	0
2	2	6	1	22	1	1	7	1	2	1	2	200	5	1	1	1	0	4	1	0	1	0	1	0	0	0	0	0	0	0	0	0	1	0	0	0	0	1	4	0	0	0	0	3	0	5	0	1	2
2	2	6	1	22	1	1	7	1	2	1	2	200	5	1	1	1	0	4	1	0	1	0	1	0	0	0	0	0	0	0	0	0	1	0	0	0	0	1	4	0	0	0	0	0	0	5	0	1	2
1	2	6	1	22	2	#NULL!	#NULL!	2	1	1	2	680	3	1	3	1	1	3	1	0	0	0	1	0	0	0	0	0	0	0	0	0	1	0	0	0	0	1	3	0	0	0	0	3	0	0	0	1	1
2	7	27	1	22	2	#NULL!	#NULL!	1	1	3	#NULL!	400	3	1	3	1	2	4	0	0	0	0	0	0	0	1	0	0	0	0	0	0	1	0	0	0	0	1	0	0	0	2	0	0	15	0	0	1	3
2	1	2	1	21	1	1	9	88	2	1	7	2500	4	1	1	1	0	4	0	0	0	0	1	0	0	0	0	0	0	0	0	0	1	1	0	0	0	1	0	0	0	0	0	2	0	0	0	1	0.5
3	1	4	1	21	1	1	7	1	2	1	2	4000	4	1	1	1	0	9	0	1	1	0	1	0	0	0	0	1	0	0	0	0	0	0	0	0	0	1	0	0	0	0	0	2	0	9	0	1	1
2	2	7	1	21	1	1	5	5	1	1	2	2100	4	1	3	1	1	4	0	0	1	0	0	1	0	1	1	1	0	0	0	0	1	1	0	0	1	2	0	0	0	0	0	0	0	0	0	2	0
2	7	26	1	21	2	#NULL!	#NULL!	2	2	1	2	1000	5	1	1	1	0	9	0	0	0	0	1	0	0	1	0	0	0	0	0	0	1	0	0	0	0	1	0	0	0	0	0	0	0	10	0	1	1
2	5	19	1	20	2	#NULL!	#NULL!	2	1	1	2	1000	3	1	1	1	0	7	0	1	1	0	1	0	0	1	1	1	0	0	0	0	1	0	0	0	0	1	0	0	0	0	0	3	0	10	0	1	1
2	3	10	1	20	1	1	9	1	2	1	2	200	3	1	1	1	1	4	0	0	0	0	1	0	0	0	0	1	0	0	0	0	1	0	0	0	0	1	0	0	0	0	0	0	0	3	0	1	0.25
1	7	26	1	20	1	1	5	2	1	1	2	2000	5	1	1	1	0	4	0	1	0	0	0	0	0	0	1	0	0	0	0	0	0	0	0	0	0	1	0	0	0	0	0	0	0	3	0	1	1.05
1	7	26	1	20	1	1	5	2	1	1	2	2200	4	1	1	1	0	9	0	1	0	0	1	0	0	0	0	0	0	0	0	0	0	0	0	0	0	1	1	0	0	0	0	7	0	0	0	1	4
2	3	10	1	20	2	#NULL!	#NULL!	1	2	1	8	2500	3	1	1	1	1	4	0	0	1	0	0	0	0	1	0	1	0	0	0	0	1	0	0	0	0	2	0	0	0	0	0	0	0	0	0	1	0.5
1	7	26	1	20	2	#NULL!	#NULL!	2	1	1	2	230	5	1	1	1	0	8	0	0	0	0	0	0	0	0	0	0	0	0	0	0	0	0	0	0	0	2	0	0	0	0	0	0	0	0	0	1	0.5
2	7	27	1	20	2	#NULL!	#NULL!	2	1	1	2	50	3	1	1	1	0	4	0	0	0	0	0	0	0	0	0	0	0	0	0	0	0	0	0	0	0	2	0	0	0	0	0	0	0	0	0	1	3
3	6	24	1	20	1	1	3	1	2	1	4	0	6	1	1	1	0	7	0	0	1	0	1	0	0	1	1	1	0	0	0	1	1	0	0	0	0	1	0	0	0	1	0	7	0	8	0	2	0
2	7	26	1	20	1	1	10	2	1	1	4	1000	3	1	1	1	0	4	0	0	0	0	1	0	0	1	1	1	0	0	0	0	0	0	0	0	0	1	4	0	0	0	0	0	0	0	0	2	0
1	1	1	1	20	2	#NULL!	#NULL!	2	2	1	2	150	3	1	1	1	0	4	0	0	0	0	1	0	0	0	0	0	0	0	0	0	0	0	0	0	0	1	0	0	0	0	0	2	0	1	0	1	0.5
2	7	26	1	20	2	#NULL!	#NULL!	2	2	1	2	0	7	1	1	1	0	8	0	0	0	0	0	0	0	1	1	0	0	0	0	0	0	0	0	0	0	1	0	0	0	1	0	0	0	4	0	2	0
3	3	12	1	20	1	1	4	1	1	1	8	5500	3	1	3	1	0	3	1	0	0	0	0	0	0	1	1	1	0	0	0	0	1	0	0	0	0	2	0	0	0	0	0	0	0	0	0	2	0
1	7	26	1	20	1	1	5	2	1	3	#NULL!	200	2	1	3	1	1	8	0	1	1	0	0	0	0	1	1	1	0	0	0	0	1	0	0	0	0	1	4	0	0	1	0	4	0	0	0	1	1
2	1	4	1	20	1	1	9	1	2	1	7	2000	4	1	1	1	0	4	1	0	0	1	1	0	0	1	1	1	0	0	0	0	0	0	0	0	0	2	0	0	0	0	0	0	0	0	0	2	0
1	7	26	1	20	1	1	4	2	1	1	2	550	3	1	1	1	0	8	0	0	0	0	0	0	0	0	0	0	0	0	0	0	0	0	0	0	0	1	0	0	0	0	0	0	0	10	0	1	6
3	2	7	1	20	1	1	5	2	1	1	2	300	3	1	1	1	1	4	0	0	1	0	1	0	0	0	0	0	0	0	0	1	1	0	0	0	0	1	0	0	0	0	0	0	0	1	0	2	0
3	3	9	1	19	1	1	8	88	2	1	4	1000	3	1	1	1	1	4	0	0	1	0	0	0	0	0	0	0	0	0	0	0	1	0	0	0	0	1	0	0	0	0	0	2	0	1	0	1	1
3	3	10	1	19	1	1	6	88	2	3	#NULL!	0	2	2	1	1	0	3	0	0	0	0	1	0	0	1	1	1	0	0	0	0	1	0	0	0	0	1	0	0	0	0	0	2	0	0	0	1	0.5
2	7	27	1	19	1	1	6	2	1	1	5	700	4	1	1	1	0	4	0	1	1	0	1	0	0	1	1	0	0	0	0	0	1	0	0	0	0	1	1	0	0	1	0	5	0	10	0	1	2
1	1	2	1	19	2	#NULL!	#NULL!	2	1	1	2	1500	4	1	1	1	0	4	0	0	1	0	0	0	0	0	0	1	0	0	0	0	0	0	0	0	0	1	0	0	0	0	4	0	7	0	0	1	1
1	4	13	1	18	1	1	6	8	1	1	8	1600	3	1	1	1	1	4	0	0	0	0	0	0	0	0	1	1	0	0	0	0	1	0	0	0	0	1	0	0	0	0	0	2	0	0	0	1	0.5
2	7	27	1	18	2	#NULL!	#NULL!	2	2	1	2	1000	3	1	1	1	0	9	0	1	1	0	0	0	0	0	0	0	0	0	0	0	0	0	0	0	0	1	1	0	0	0	0	0	1	1	0	1	2.5
3	3	10	1	18	1	1	4	2	2	1	2	800	4	1	1	1	0	4	0	0	0	0	1	0	0	1	1	0	0	0	0	0	1	0	0	0	0	1	0	0	0	0	0	0	0	4	0	1	1.5
3	4	14	1	18	1	1	6	1	1	3	#NULL!	800	11	1	3	1	0	4	0	0	1	0	1	0	0	1	1	1	0	0	0	0	1	0	0	0	0	1	0	0	0	0	0	8	0	30	0	1	1
1	6	24	1	18	1	2	#NULL!	6	1	1	6	1000	3	1	3	1	0	4	0	0	1	0	1	0	0	1	1	1	0	0	0	0	1	0	0	0	0	1	0	0	0	0	0	0	0	2	0	1	0.5
2	2	5	1	18	1	1	7	2	1	1	2	700	3	1	3	1	1	2	1	0	0	0	1	0	0	0	1	0	0	0	0	0	1	0	0	0	0	1	2	0	0	0	0	0	0	0	0	1	2
3	3	10	1	16	2	#NULL!	#NULL!	2	1	1	2	98	9	1	1	1	0	3	0	0	0	0	1	0	0	0	0	0	0	0	0	0	0	0	0	0	0	1	0	0	0	0	0	3	0	0	0	1	1
3	4	13	1	30	2	#NULL!	#NULL!	8	1	1	8	1600	7	1	3	1	2	4	0	1	1	0	0	0	0	1	1	1	0	0	0	0	1	0	0	0	0	2	0	0	0	0	0	0	0	0	0	1	2.5
3	1	4	2	40	2	#NULL!	#NULL!	2	2	1	7	300	7	1	1	1	2	7	0	1	0	0	0	0	0	1	1	0	0	0	0	0	1	0	0	0	0	1	0	0	0	0	0	1	0	5	0	1	1
2	1	3	1	27	2	#NULL!	#NULL!	2	1	1	2	800	8	1	1	1	0	3	0	0	0	0	0	0	0	0	0	0	0	0	0	0	0	1	0	0	0	2	0	0	0	0	0	0	0	0	0	1	1
2	1	3	1	22	1	1	9	1	1	1	4	4000	3	2	3	1	1	4	1	0	1	1	1	0	0	1	1	1	0	0	0	0	0	1	0	1	0	1	3	0	0	2	0	8	0	0	0	1	2
2	1	3	1	20	1	1	8	8	2	1	2	500	3	1	1	1	0	4	1	1	1	0	1	0	0	0	1	0	0	0	0	0	1	1	0	0	0	1	0	0	0	0	0	0	0	6	0	1	1
1	7	26	1	20	1	1	4	2	2	1	2	0	6	1	3	1	3	4	0	0	1	0	1	0	0	1	1	0	0	0	0	0	1	0	0	0	0	1	1	0	0	0	0	3	0	5	0	1	2
3	1	2	1	23	1	1	8	2	2	1	2	2000	7	1	1	1	1	4	0	1	1	0	1	0	0	0	0	1	0	0	0	0	1	0	0	0	0	1	0	0	0	0	0	2	0	4	0	1	2
1	6	23	1	38	2	#NULL!	#NULL!	2	2	1	2	0	9	1	1	1	0	9	0	0	0	0	1	0	0	1	0	1	0	0	0	0	1	0	0	0	0	1	0	0	0	0	0	1	0	0	0	1	2
3	1	2	1	38	2	#NULL!	#NULL!	1	2	1	2	1200	9	1	1	1	0	4	0	0	0	0	1	0	0	1	1	0	0	0	0	0	1	0	0	0	0	1	0	0	0	1	0	1	0	8	0	1	0.5
1	5	20	1	38	2	#NULL!	#NULL!	1	2	1	2	98	9	1	1	1	1	4	0	0	0	0	0	0	0	1	1	0	0	0	0	0	0	0	0	0	0	1	0	0	0	0	3	0	8	0	0	1	1
3	1	2	1	31	2	#NULL!	#NULL!	2	1	1	2	700	6	1	3	1	2	4	0	0	0	0	1	0	0	1	1	1	0	0	0	0	0	0	0	0	0	1	0	0	0	0	0	0	0	5	0	1	1
2	1	3	1	30	2	#NULL!	#NULL!	2	1	1	2	1000	7	1	1	1	0	3	0	0	1	0	1	0	0	0	0	0	0	0	0	0	0	1	0	0	0	2	0	0	0	0	0	0	0	0	0	1	5
2	2	5	1	27	1	1	12	7	1	1	6	4500	3	1	3	1	1	2	1	0	0	1	1	0	1	1	1	1	0	0	0	0	1	0	0	0	0	2	0	0	0	0	0	0	0	0	0	2	0
1	7	25	1	26	2	#NULL!	#NULL!	8	2	4	#NULL!	0	5	1	1	1	1	8	0	0	1	0	0	0	0	0	1	0	0	0	1	0	0	0	0	0	0	1	0	0	0	0	0	6	0	0	0	1	1
3	2	5	1	23	1	1	10	1	2	1	7	3909	3	1	3	1	1	2	1	0	0	0	1	0	1	1	1	1	0	0	0	0	1	0	0	0	0	2	0	0	0	0	0	0	0	0	0	2	0
1	5	20	1	22	2	#NULL!	#NULL!	1	2	1	2	300	4	1	1	1	1	4	0	0	0	0	1	0	0	1	1	0	0	1	0	0	0	0	0	0	0	1	0	0	0	1	0	2	0	9	0	1	1
2	5	20	1	20	1	1	8	2	2	1	88	0	4	1	1	1	0	4	0	1	0	0	1	0	0	1	1	0	0	0	0	0	1	0	0	0	0	1	0	0	0	0	0	0	0	15	0	1	0.5
3	1	2	1	20	2	#NULL!	#NULL!	2	2	1	2	1500	4	1	1	1	0	4	0	0	0	0	1	0	0	0	1	1	0	0	0	0	1	0	0	0	0	1	3	0	0	2	0	5	0	2	0	1	0.5
3	1	1	1	32	2	#NULL!	#NULL!	2	1	1	2	0	7	1	3	1	1	4	0	0	1	0	1	0	0	1	1	1	0	0	0	1	1	0	0	0	0	1	0	0	0	1	0	0	0	0	0	1	2.5
3	4	15	1	31	2	#NULL!	#NULL!	2	1	1	2	500	7	1	1	1	1	4	1	0	0	0	1	0	0	1	1	1	0	0	0	0	1	0	0	0	0	2	0	0	0	0	0	0	0	0	0	1	0.25
1	3	10	1	30	2	#NULL!	#NULL!	2	2	1	7	1000	7	1	1	1	1	4	0	0	0	0	0	0	0	0	0	0	0	0	0	0	0	0	0	0	0	2	0	0	0	0	0	0	0	0	0	1	1
3	3	11	1	22	2	#NULL!	#NULL!	2	1	1	7	1000	4	1	3	1	1	4	1	0	0	0	1	0	0	0	1	0	0	0	0	1	1	0	0	0	0	1	0	0	0	0	0	0	0	16	0	1	3
3	4	14	1	20	1	1	10	8	1	1	8	2500	4	1	3	1	1	4	1	0	1	1	1	0	0	1	1	1	0	0	0	0	1	0	0	0	0	1	0	0	0	0	0	2	0	5	0	2	0
3	4	14	1	37	2	#NULL!	#NULL!	1	1	1	8	1200	10	1	1	1	0	4	1	0	1	0	1	0	0	0	0	1	0	0	0	0	1	0	0	0	0	1	0	0	0	0	0	0	0	7	0	1	1
3	4	14	1	29	1	1	3	1	1	1	88	1000	8	1	3	1	1	4	1	0	0	1	1	0	0	1	1	1	0	0	0	0	1	0	0	0	0	1	0	0	0	0	0	0	0	2	0	1	0.5
3	1	1	1	41	2	#NULL!	#NULL!	2	2	1	2	8000	8	1	1	1	1	4	0	1	1	0	1	0	0	1	1	1	0	0	0	1	1	0	0	0	0	1	3	0	0	3	0	12	0	18	0	1	1
1	3	9	1	35	2	#NULL!	#NULL!	2	2	1	2	98	5	1	1	1	1	4	0	0	0	0	0	0	0	1	0	1	0	0	0	0	1	0	0	0	0	1	0	0	0	0	0	7	0	7	0	1	1
2	1	1	1	28	2	#NULL!	#NULL!	1	2	1	2	98	4	1	1	1	1	4	0	0	0	0	1	0	0	0	1	1	0	0	0	0	0	1	0	0	0	1	1	0	0	1	0	7	0	7	0	1	2
3	1	4	1	26	1	1	8	1	2	1	2	0	5	1	1	1	0	8	0	0	1	0	1	0	0	0	0	0	0	0	0	0	1	0	0	0	0	1	1	0	0	0	0	1	0	12	0	1	0.5
3	1	2	1	23	1	1	8	2	2	1	2	700	3	1	1	1	1	4	0	1	0	0	1	0	0	1	1	1	0	0	0	0	1	0	0	0	0	1	0	0	0	0	0	4	0	1	0	1	1
3	1	3	1	22	2	#NULL!	#NULL!	1	2	1	2	0	5	1	1	1	0	4	0	0	0	0	1	0	0	0	1	0	0	0	0	0	0	0	0	0	0	1	0	0	0	2	0	6	0	5	0	1	1
1	3	10	1	19	1	1	9	2	1	1	7	2000	3	1	3	1	1	4	0	1	1	0	1	0	0	1	1	1	0	0	0	0	1	0	0	0	0	1	0	0	0	0	0	3	0	6	0	1	1
3	1	4	1	37	2	#NULL!	#NULL!	1	2	1	2	0	9	1	1	1	0	8	0	0	0	0	1	0	0	0	0	0	0	0	0	0	1	0	0	0	0	1	2	0	0	0	0	0	0	0	0	1	0.5
1	1	3	1	35	2	#NULL!	#NULL!	2	2	1	2	1700	9	1	1	1	0	4	0	1	1	0	1	0	0	1	1	1	0	0	0	0	1	0	0	0	0	1	0	0	0	0	0	4	0	5	0	1	6
2	5	19	1	31	2	#NULL!	#NULL!	2	1	1	2	600	3	1	1	1	0	4	0	0	0	0	0	0	0	1	1	1	0	0	0	0	1	0	0	0	0	1	0	0	0	0	0	6	0	15	0	1	1
2	5	19	1	28	2	#NULL!	#NULL!	2	1	1	2	2000	5	1	3	1	1	7	0	1	1	0	1	0	0	1	1	1	0	0	0	0	1	0	0	0	0	1	0	0	0	2	0	0	7	12	0	1	2
3	4	13	1	27	2	#NULL!	#NULL!	8	1	1	8	2000	5	1	3	1	1	4	0	0	0	0	1	0	0	1	1	1	0	0	0	0	1	0	0	0	0	2	0	0	0	0	0	0	0	0	0	1	1
1	7	26	1	25	2	#NULL!	#NULL!	8	2	1	8	0	10	1	1	1	1	4	0	0	0	0	0	0	0	0	1	0	0	0	0	0	1	0	0	0	0	1	0	0	0	0	0	0	0	17	0	1	0.5
2	1	3	1	25	1	1	5	2	1	1	2	200	5	1	1	1	0	4	0	0	0	0	1	0	0	1	1	1	0	0	0	0	0	1	0	0	0	2	0	0	0	0	0	0	0	0	0	1	1.5
1	1	2	1	25	2	#NULL!	#NULL!	2	2	1	2	200	5	1	1	1	0	4	0	0	0	0	0	0	0	0	0	0	0	0	0	0	1	0	0	0	0	1	0	0	0	0	0	4	0	2	0	1	1.5
2	5	18	1	23	1	1	8	1	2	1	7	4000	5	2	3	1	1	9	0	0	1	0	1	0	0	1	1	1	0	0	0	0	1	0	0	0	0	1	0	0	0	0	0	0	0	7	0	1	0.5
2	1	3	1	22	1	1	5	2	1	1	7	4000	3	1	1	1	0	4	0	0	1	0	1	0	0	0	0	1	0	0	0	0	0	1	0	0	0	1	0	0	0	0	0	0	0	17	0	1	1
2	1	2	1	22	1	1	7	1	2	1	2	800	4	1	1	1	0	4	0	0	0	0	1	0	0	0	0	0	0	0	0	0	0	0	0	0	0	1	0	0	0	1	0	0	0	6	0	1	1
1	5	17	1	22	2	#NULL!	#NULL!	2	2	1	7	2200	3	1	1	1	0	4	0	0	0	0	1	0	0	1	1	1	0	0	0	0	0	0	0	1	0	1	0	0	0	0	0	0	0	3	0	1	1
1	3	9	1	21	1	1	8	2	1	1	88	1000	3	1	1	1	1	4	0	0	0	0	0	0	0	0	0	0	0	0	0	0	1	0	0	0	0	1	0	0	0	0	0	5	0	57	0	1	2
1	5	19	1	27	1	1	4	2	1	1	2	1500	5	1	1	1	0	4	0	0	1	0	1	0	0	1	1	1	0	0	0	0	1	0	0	0	0	1	0	0	0	3	0	0	0	0	0	1	2
3	1	1	1	24	2	#NULL!	#NULL!	1	1	1	2	3000	4	1	1	1	1	4	0	0	0	0	0	0	0	1	1	1	0	0	0	1	1	0	0	0	0	1	0	0	0	0	0	0	0	1	0	1	1
2	6	24	1	36	2	#NULL!	#NULL!	1	2	1	2	250	7	1	1	1	0	4	0	0	1	0	1	0	0	0	1	1	0	0	0	1	1	0	0	0	0	1	0	0	0	2	0	4	0	2	0	1	1
1	5	20	1	24	2	#NULL!	#NULL!	1	2	1	7	1000	5	1	3	1	1	4	0	0	0	0	1	0	0	0	0	0	0	1	0	0	0	0	0	0	0	1	0	0	0	3	0	0	0	1	0	1	0.5
3	6	21	1	32	2	#NULL!	#NULL!	2	1	3	#NULL!	0	5	1	3	1	0	4	0	0	0	0	0	0	0	0	1	0	0	0	0	0	1	0	0	0	0	2	0	0	0	0	0	0	0	0	0	2	0
2	1	2	1	30	2	#NULL!	#NULL!	1	2	1	2	1000	8	1	1	1	0	4	0	0	0	0	0	0	0	1	1	0	0	0	0	0	0	0	0	0	0	1	0	0	0	1	0	0	0	13	0	1	2
2	3	9	1	32	1	1	8	1	1	1	2	1400	5	1	1	1	1	4	0	1	0	0	1	0	0	0	0	0	0	0	0	0	1	0	0	0	0	1	0	0	0	0	0	13	0	9	0	1	3
2	3	12	1	45	2	#NULL!	#NULL!	1	2	1	2	0	10	1	1	1	1	3	0	0	0	0	0	0	0	0	0	0	0	0	0	0	0	1	0	0	0	1	0	0	0	0	0	2	0	7	0	1	2
2	5	19	1	32	2	#NULL!	#NULL!	2	1	1	2	500	8	1	3	1	1	4	0	1	0	0	1	0	0	1	1	1	0	0	0	0	1	0	0	0	0	1	0	0	0	0	0	13	0	0	0	1	2.5
2	3	12	1	28	2	#NULL!	#NULL!	2	2	1	7	3000	4	1	2	1	1	3	1	0	0	0	1	0	0	0	1	1	0	0	0	0	0	1	0	0	0	1	0	0	0	0	0	2	0	20	0	1	2
2	1	2	1	28	2	#NULL!	#NULL!	1	1	1	2	1000	9	1	1	1	1	4	0	1	1	0	0	0	0	0	1	0	0	0	0	0	0	0	0	0	0	1	0	0	0	0	0	0	0	6	0	1	1
3	1	2	1	18	1	1	8	1	2	1	6	500	3	1	1	1	1	4	0	0	1	0	1	0	0	1	1	1	0	0	0	1	1	1	1	1	0	1	0	0	0	0	0	0	19	13	0	1	1
1	3	12	1	40	2	#NULL!	#NULL!	2	2	1	2	300	11	1	3	1	2	3	0	1	0	0	1	0	0	1	1	1	0	0	0	0	1	0	0	0	0	1	0	0	0	0	0	0	0	10	0	1	3
1	3	12	1	35	2	#NULL!	#NULL!	2	2	1	2	1050	7	1	3	88	2	3	1	1	0	0	1	0	0	1	1	1	0	0	0	0	1	0	0	0	0	1	0	0	0	0	0	0	0	10	0	1	1
2	3	10	1	31	2	#NULL!	#NULL!	1	2	1	2	0	10	1	1	1	1	4	0	0	1	0	0	0	0	0	0	0	0	0	0	0	1	0	0	0	0	1	0	0	0	2	0	0	0	3	0	2	0
2	4	14	1	27	2	#NULL!	#NULL!	8	1	1	8	500	6	1	3	1	1	4	1	1	1	0	0	0	0	1	1	1	0	0	0	0	0	1	0	0	0	1	0	0	0	0	0	0	0	15	0	1	0.5
1	7	25	1	27	2	#NULL!	#NULL!	2	2	1	2	0	6	1	1	1	1	9	0	0	0	0	0	0	0	0	0	0	0	0	0	0	1	0	0	0	0	2	0	0	0	0	0	0	0	0	0	1	2
1	3	9	1	17	2	#NULL!	#NULL!	2	2	1	2	0	4	1	1	1	1	4	0	0	0	0	1	0	0	0	0	1	0	0	0	0	0	0	0	0	0	1	0	0	0	0	0	0	0	13	0	1	1
2	6	23	1	35	2	#NULL!	#NULL!	8	1	1	2	1200	9	1	1	1	0	4	0	0	0	0	1	0	0	1	1	1	0	0	0	0	0	1	1	0	0	1	0	0	0	1	0	4	0	14	0	1	2
2	7	25	1	28	2	#NULL!	#NULL!	1	2	1	2	0	4	1	1	1	0	4	0	0	0	0	0	0	0	0	0	0	0	0	0	0	0	0	0	0	0	2	0	0	0	0	0	0	0	0	0	1	0.5
1	5	17	1	39	2	#NULL!	#NULL!	2	1	1	2	0	4	1	1	1	0	4	0	0	0	0	0	0	0	1	0	1	0	0	0	0	0	0	0	0	0	1	0	0	0	0	0	3	0	7	0	1	1
2	5	19	1	38	2	#NULL!	#NULL!	2	2	4	#NULL!	0	5	1	1	1	0	7	0	0	1	0	1	0	0	0	0	1	0	0	0	0	1	0	0	0	0	1	0	0	0	0	0	3	0	2	0	1	2
3	4	15	1	37	1	1	4	1	2	1	2	1000	5	1	1	1	1	4	1	0	1	0	1	0	0	1	1	1	0	0	0	0	1	0	0	0	0	1	0	0	0	0	0	0	0	10	0	1	0.75
2	5	20	1	35	2	#NULL!	#NULL!	2	2	1	2	0	7	1	1	1	0	4	0	0	0	0	1	0	0	0	0	1	0	0	0	0	0	0	0	0	0	1	0	0	0	1	0	0	0	3	0	1	2
1	7	28	1	32	2	#NULL!	#NULL!	2	2	1	2	0	5	1	1	1	1	4	0	1	1	0	1	0	0	0	0	0	0	0	1	0	0	0	0	0	0	1	0	0	0	0	0	3	0	3	0	1	3
2	5	20	1	31	2	#NULL!	#NULL!	2	2	1	2	98	7	1	1	1	0	4	0	0	0	0	0	0	0	0	0	0	0	0	0	0	1	0	0	0	0	1	0	0	0	1	0	0	0	14	0	1	1
1	7	28	1	28	2	#NULL!	#NULL!	2	2	1	2	0	7	1	1	1	0	4	0	0	0	0	0	0	0	0	0	0	0	0	0	0	0	0	0	0	0	1	0	0	0	0	0	0	0	10	0	1	3
1	5	18	1	27	1	1	6	2	1	1	2	1100	6	1	3	1	0	3	1	0	0	0	1	0	0	1	1	1	0	0	0	0	1	0	0	0	0	2	0	0	0	0	0	0	0	0	0	1	2
1	7	28	1	26	2	#NULL!	#NULL!	2	2	1	2	1500	5	1	1	1	0	4	0	1	0	0	0	0	0	0	1	0	0	0	0	0	0	0	0	0	0	1	0	0	0	0	0	0	0	20	0	1	3
1	5	17	1	22	2	#NULL!	#NULL!	2	2	1	88	0	4	1	1	1	0	4	0	0	0	0	0	0	0	1	0	1	0	0	0	0	1	0	0	0	0	2	0	0	0	0	0	0	0	0	0	1	0.5
1	5	17	1	22	2	#NULL!	#NULL!	2	2	1	2	200	4	1	1	1	0	4	0	1	1	0	1	0	0	1	1	1	0	0	0	0	0	0	0	0	0	1	0	0	0	0	0	3	0	0	0	1	2
2	3	10	1	21	1	1	8	2	1	1	2	100	4	1	3	1	1	4	1	0	0	0	1	0	0	1	1	1	0	0	0	0	1	0	0	0	0	2	0	0	0	0	0	0	0	0	0	1	1
1	5	17	1	21	2	#NULL!	#NULL!	2	2	1	2	500	4	1	1	1	0	4	0	1	1	0	1	0	0	0	0	1	0	0	0	0	0	0	0	0	0	1	0	0	0	0	0	0	0	11	0	1	2
1	7	28	1	20	1	1	8	2	2	1	2	0	3	1	1	1	0	4	0	0	0	0	1	0	0	1	0	0	0	0	0	0	0	0	0	0	0	1	1	0	0	0	0	1	0	12	0	1	3
1	7	28	1	19	1	1	7	8	2	2	#NULL!	0	5	1	1	1	1	4	0	1	1	0	1	0	0	0	0	0	0	0	0	0	0	0	0	0	0	1	0	0	0	0	0	0	0	4	0	1	3
3	1	3	1	19	1	1	4	2	1	2	#NULL!	4000	3	1	1	1	1	4	1	0	1	0	1	0	0	1	1	1	0	0	0	0	1	0	0	0	0	1	0	0	0	0	0	4	0	0	0	1	3
1	5	18	1	18	1	1	8	2	2	2	#NULL!	0	4	1	1	1	0	4	0	1	0	0	1	0	0	1	1	1	0	0	0	0	1	1	0	0	0	1	0	0	0	0	0	5	0	2	0	1	2
1	7	27	1	17	2	#NULL!	#NULL!	2	1	3	#NULL!	300	7	1	1	1	0	4	0	1	0	0	0	0	0	0	0	0	0	0	0	0	0	0	0	0	0	2	0	0	0	0	0	0	0	0	0	1	3
1	1	1	1	40	2	#NULL!	#NULL!	2	1	1	2	440	8	1	1	1	0	4	0	0	0	0	1	0	0	0	0	0	0	0	0	0	1	0	0	0	0	1	2	0	0	1	0	2	0	8	0	1	2
2	4	16	1	35	2	#NULL!	#NULL!	88	1	1	7	2400	8	1	3	1	1	4	1	1	0	1	1	0	1	1	1	1	0	0	0	0	0	1	1	0	0	1	0	0	0	0	0	8	0	22	0	2	0
3	2	5	1	35	1	1	6	1	2	1	7	2700	6	3	3	2	2	2	1	1	1	1	1	0	0	1	1	1	0	0	0	1	1	0	0	0	0	1	0	0	0	0	0	0	0	3	0	1	4
2	6	23	1	30	2	#NULL!	#NULL!	8	1	1	2	800	6	1	1	1	0	4	0	1	1	0	0	0	0	1	1	1	0	0	0	0	0	1	0	0	0	1	0	0	0	0	0	3	0	0	0	1	2
1	6	23	1	28	2	#NULL!	#NULL!	8	1	1	2	1320	5	1	3	1	0	9	0	1	0	0	1	0	0	1	1	1	0	0	0	0	1	0	0	0	0	1	0	0	0	0	0	7	0	6	0	1	1
2	4	16	1	25	2	#NULL!	#NULL!	8	1	1	2	1500	5	1	1	1	0	4	0	0	1	0	1	0	0	1	1	1	0	0	0	0	0	1	0	0	0	1	0	0	0	0	0	0	5	0	0	1	1
2	4	14	1	24	2	#NULL!	#NULL!	8	1	1	8	1100	4	1	3	1	1	4	1	1	1	1	0	0	0	1	1	1	0	0	0	0	0	1	0	0	0	1	0	0	0	0	0	0	0	25	0	1	1
2	4	16	1	23	1	1	9	8	1	1	88	800	4	1	1	1	0	4	0	0	1	0	1	0	0	1	1	1	0	0	0	0	0	1	0	0	0	1	0	0	0	0	4	0	14	0	0	1	0.5
2	4	16	1	23	2	#NULL!	#NULL!	8	1	1	8	500	5	1	1	1	0	4	1	0	0	0	1	0	0	1	1	1	0	0	0	0	0	1	0	0	0	2	0	0	0	0	0	0	0	0	0	1	1
2	4	14	1	21	2	#NULL!	#NULL!	8	1	1	8	800	6	1	1	1	0	4	0	0	1	0	1	0	0	1	1	1	0	0	0	0	0	1	0	0	0	2	0	0	0	0	0	0	0	0	0	1	0.25
3	2	6	1	98	2	#NULL!	#NULL!	2	1	1	2	800	7	1	3	1	2	4	1	0	1	0	1	0	0	1	0	1	0	0	0	1	1	0	0	1	0	1	1	0	0	1	0	4	0	6	0	1	0.75
1	1	1	1	70	2	#NULL!	#NULL!	2	2	3	#NULL!	0	5	1	1	1	0	4	0	0	0	0	0	0	0	0	0	0	0	0	0	0	1	0	0	0	0	1	0	0	0	0	0	3	0	0	0	1	0.5
2	5	18	1	48	2	#NULL!	#NULL!	2	1	1	2	1100	8	1	1	1	0	9	0	1	0	0	0	0	0	0	0	1	0	0	0	0	1	0	0	0	0	1	0	0	0	0	0	0	0	1	0	1	3
2	3	12	1	45	2	#NULL!	#NULL!	1	2	4	#NULL!	0	6	1	1	1	0	3	0	0	0	0	0	0	0	0	0	0	0	0	0	0	0	0	0	0	0	1	0	0	0	0	0	0	0	7	0	1	0.5
3	6	23	1	45	2	#NULL!	#NULL!	1	2	1	2	1100	12	3	3	3	1	4	1	0	0	1	1	0	0	1	1	1	0	0	0	0	1	0	0	0	0	1	0	0	0	0	0	1	0	3	0	1	2
1	2	6	1	45	1	1	7	2	1	3	#NULL!	100	4	1	1	1	1	3	1	0	1	1	1	0	0	0	1	0	0	0	0	0	0	0	0	0	0	2	0	0	0	0	0	0	0	0	0	1	0.5
2	2	7	1	44	2	#NULL!	#NULL!	2	2	1	2	0	5	1	1	1	0	4	0	1	1	0	1	0	0	0	0	1	0	0	0	0	1	1	0	0	0	1	2	0	0	0	0	0	3	0	0	1	0.75
3	6	24	1	42	2	#NULL!	#NULL!	2	2	1	2	98	11	1	1	1	1	4	0	1	0	0	0	0	0	1	1	1	0	0	0	0	1	1	0	0	0	1	0	0	0	2	0	10	0	10	0	1	2
3	3	11	1	41	2	#NULL!	#NULL!	2	1	1	2	700	9	1	3	1	1	4	1	0	1	0	1	0	0	0	1	0	0	0	0	0	0	0	0	0	0	1	0	0	0	0	0	0	0	6	0	1	2
3	2	8	1	41	1	1	3	2	2	1	2	500	6	1	3	1	0	4	0	0	1	0	1	0	0	0	1	1	1	0	0	1	1	0	0	0	0	1	2	0	0	0	0	0	0	10	0	1	0.5
1	6	23	1	40	2	#NULL!	#NULL!	8	1	1	2	1500	8	1	1	1	0	9	0	0	0	0	1	0	0	1	1	1	0	0	0	0	1	0	0	0	0	1	0	0	0	4	0	15	0	15	0	1	1
2	7	28	1	40	2	#NULL!	#NULL!	2	2	1	8	400	6	1	1	1	0	9	0	0	0	0	0	0	0	0	0	0	0	0	0	0	0	0	0	0	0	1	0	0	0	2	0	0	0	2	0	1	8
1	6	24	1	40	2	#NULL!	#NULL!	1	2	1	2	98	8	1	3	1	1	4	0	0	1	0	1	0	0	0	1	1	0	0	0	0	1	0	1	0	0	1	0	0	0	1	0	5	0	3	0	1	2
1	2	6	1	40	1	1	4	2	1	1	2	180	4	1	1	1	1	3	1	0	0	0	0	0	0	0	0	0	0	0	0	0	1	0	0	0	0	1	2	0	0	0	0	0	0	1	0	1	2
2	3	11	1	38	2	#NULL!	#NULL!	2	1	1	2	400	9	1	3	1	2	4	1	0	1	0	1	0	0	1	1	1	1	0	0	0	0	1	0	0	0	1	0	0	0	0	0	4	0	3	0	1	2
2	5	18	1	38	2	#NULL!	#NULL!	2	1	1	2	1200	8	1	1	1	0	9	0	0	1	0	1	0	0	0	1	1	0	0	0	0	1	0	0	0	0	1	0	0	0	3	0	8	0	5	0	1	4
1	6	21	1	38	2	#NULL!	#NULL!	2	2	1	2	98	7	1	1	1	0	4	0	0	0	0	0	0	0	0	0	0	0	0	0	0	0	0	0	0	0	2	0	0	0	0	0	0	0	0	0	1	1
1	2	6	1	38	2	#NULL!	#NULL!	2	2	1	2	0	4	1	3	1	1	4	1	0	0	0	0	0	0	0	0	0	0	0	0	0	1	0	0	0	0	2	0	0	0	0	0	0	0	0	0	1	99
2	2	5	1	38	2	#NULL!	#NULL!	2	1	1	2	300	9	3	3	2	1	2	1	0	0	1	1	0	0	1	1	1	0	0	0	0	1	0	1	1	0	1	5	0	0	2	0	0	0	5	0	1	5
1	2	6	1	38	2	#NULL!	#NULL!	2	1	1	2	200	7	1	3	1	1	3	1	0	0	1	1	0	0	0	1	1	0	0	0	0	0	0	0	0	0	1	4	0	0	1	0	7	0	5	0	1	1
1	5	19	1	37	2	#NULL!	#NULL!	2	1	1	2	600	7	1	1	1	0	4	0	1	0	0	1	0	0	1	1	1	0	0	0	0	1	0	0	0	0	1	0	0	0	0	0	0	1	0	0	1	2
3	3	11	1	37	2	#NULL!	#NULL!	2	1	1	2	6600	6	1	1	1	1	4	0	0	0	0	0	0	0	0	0	0	0	0	0	0	1	0	0	0	0	1	0	0	0	0	0	1	0	0	0	1	0.75
1	6	24	1	36	2	#NULL!	#NULL!	8	1	3	#NULL!	400	4	1	1	1	0	4	0	0	0	0	1	0	0	0	0	0	0	1	0	0	0	0	0	0	0	1	0	0	0	0	0	0	0	1	0	2	0
2	3	11	1	36	2	#NULL!	#NULL!	2	2	3	#NULL!	0	4	1	1	1	0	4	0	0	0	0	0	0	0	0	1	1	0	0	0	0	0	1	0	0	0	1	0	0	0	0	0	0	0	1	0	1	0.25
2	3	9	1	36	2	#NULL!	#NULL!	2	1	1	2	1100	8	1	1	1	0	4	0	0	0	0	1	0	0	1	1	1	0	0	0	0	1	0	0	0	0	1	0	0	0	0	0	4	0	0	0	1	1
3	6	21	1	36	2	#NULL!	#NULL!	2	1	1	2	680	7	1	1	1	0	9	0	0	0	0	0	0	0	0	1	0	0	0	0	1	1	0	0	0	0	1	0	0	0	1	0	0	0	0	0	1	1.5
3	2	7	1	36	2	#NULL!	#NULL!	2	2	1	2	0	7	1	1	1	0	4	0	0	1	0	1	0	0	0	0	1	0	0	0	0	1	0	0	0	0	1	0	0	0	0	0	0	2	2	0	1	1
3	2	5	1	36	2	#NULL!	#NULL!	1	2	1	6	1000	7	3	3	2	2	2	1	0	1	1	1	0	0	1	1	1	0	0	0	0	1	0	0	0	0	2	0	0	0	0	0	0	0	0	0	1	2
2	6	23	1	35	2	#NULL!	#NULL!	8	2	1	8	1800	8	1	1	1	0	4	0	0	1	0	1	0	0	0	0	0	0	0	0	0	0	1	0	0	0	1	0	0	0	0	0	3	0	12	0	1	4
2	1	1	1	35	2	#NULL!	#NULL!	2	1	3	#NULL!	50	6	1	1	1	0	4	0	0	0	0	0	0	0	0	0	1	0	0	0	0	0	0	0	0	0	1	0	0	0	0	0	0	0	0	0	1	0.25
2	1	1	1	35	2	#NULL!	#NULL!	1	2	1	2	1000	5	1	1	1	0	4	0	1	1	0	0	0	0	0	0	0	0	0	0	0	0	0	0	0	0	2	0	0	0	0	0	0	0	0	0	1	0.75
2	3	12	1	35	2	#NULL!	#NULL!	1	2	1	2	98	6	1	1	3	1	3	1	0	0	0	0	0	0	1	1	1	0	0	0	0	0	1	0	0	0	1	0	0	0	0	0	2	0	4	0	1	0.25
1	2	8	1	35	2	#NULL!	#NULL!	2	2	1	2	0	8	1	1	1	1	8	0	1	1	0	1	0	0	0	0	1	0	0	1	0	1	0	0	0	0	1	0	0	0	0	0	0	0	5	0	1	0.5
3	2	7	1	35	1	1	3	1	2	1	4	300	4	1	1	1	0	4	0	0	0	0	0	0	0	0	0	0	0	0	0	0	1	0	0	0	0	2	0	0	0	0	0	0	0	0	0	2	0
2	2	5	1	34	2	#NULL!	#NULL!	1	2	1	6	98	6	1	3	1	1	2	1	0	0	1	1	0	0	1	1	1	0	0	0	0	1	0	0	0	0	2	0	0	0	0	0	0	0	0	0	2	0
1	2	8	1	34	2	#NULL!	#NULL!	2	1	1	5	780	6	3	3	1	1	4	1	0	0	1	1	0	1	1	1	1	0	0	0	0	1	1	0	0	0	1	0	0	0	0	0	6	0	0	0	1	0.75
2	3	12	1	33	2	#NULL!	#NULL!	2	1	1	2	0	7	1	3	1	2	6	1	0	0	0	1	0	0	1	1	1	0	0	0	0	0	1	0	0	0	1	0	0	0	0	0	3	0	3	0	1	0.25
1	1	3	1	33	2	#NULL!	#NULL!	2	2	1	2	250	7	1	1	1	0	4	0	0	0	0	0	0	0	1	1	1	0	0	0	0	1	0	0	0	0	1	0	0	0	0	0	0	0	2	0	1	2
3	6	22	1	33	2	#NULL!	#NULL!	2	1	1	2	400	9	1	3	1	0	9	0	0	1	0	1	0	0	1	1	1	0	0	0	1	0	0	0	0	0	1	0	0	0	0	0	7	0	4	0	1	0.5
1	6	24	1	32	2	#NULL!	#NULL!	8	1	1	8	1700	7	1	3	1	1	4	0	0	0	0	1	0	0	1	1	1	0	0	0	0	1	0	0	0	0	2	0	0	0	0	0	0	0	0	0	2	0
2	1	3	1	32	2	#NULL!	#NULL!	1	2	1	2	98	7	1	1	1	0	4	1	0	1	0	1	0	0	1	1	1	0	0	0	0	0	0	0	0	0	2	0	0	0	0	0	0	0	0	0	1	2
1	1	1	1	32	2	#NULL!	#NULL!	2	2	1	2	0	6	1	1	1	0	4	0	0	0	0	0	0	0	1	0	0	0	0	0	0	1	0	0	0	0	1	0	0	0	0	0	7	0	0	0	1	0.5
3	2	8	1	32	1	1	10	2	2	1	2	1000	3	1	1	1	0	4	1	0	0	0	1	0	0	0	1	1	0	0	0	0	1	0	0	0	0	1	3	0	0	0	0	0	0	3	0	2	0
1	2	7	1	32	2	#NULL!	#NULL!	2	2	1	2	736	4	1	3	1	1	4	0	0	0	0	1	0	0	1	1	1	0	0	0	0	1	0	0	1	0	1	4	0	0	1	0	0	0	0	0	1	4
2	5	19	1	31	2	#NULL!	#NULL!	2	1	1	7	4500	7	1	3	1	1	4	0	0	1	0	1	0	0	1	1	1	0	0	0	0	1	0	0	0	0	1	0	0	0	0	0	8	0	10	0	1	1
1	1	3	1	31	2	#NULL!	#NULL!	2	2	4	#NULL!	0	5	1	1	1	0	4	0	0	0	0	0	0	0	1	1	1	0	0	0	0	1	0	0	0	0	2	0	0	0	0	0	0	0	0	0	1	0.5
3	6	21	1	30	2	#NULL!	#NULL!	8	2	2	#NULL!	0	4	1	1	1	0	4	0	0	0	0	0	0	0	1	1	1	0	0	0	1	1	0	0	0	0	1	0	0	0	0	0	1	0	5	0	1	0.25
2	1	2	1	30	2	#NULL!	#NULL!	1	2	1	2	1200	7	1	1	1	0	4	0	0	0	0	1	0	0	0	1	1	0	0	0	0	1	0	0	0	0	2	0	0	0	0	0	0	0	0	0	1	1
2	1	1	1	30	1	2	#NULL!	1	2	1	2	300	6	1	1	1	1	4	0	0	0	0	1	0	0	1	1	0	0	0	0	0	0	0	0	0	0	1	1	0	0	1	0	0	0	6	0	1	3
1	5	17	1	30	1	2	#NULL!	2	1	1	88	1600	4	1	1	1	0	4	0	0	0	0	0	0	1	1	1	0	0	0	0	0	0	0	0	0	0	1	0	0	0	0	0	0	0	5	0	1	1
1	3	12	1	30	2	#NULL!	#NULL!	2	2	1	2	0	3	1	1	1	1	3	0	0	0	0	0	0	0	0	0	1	0	0	0	0	1	0	0	0	0	1	0	0	0	0	0	0	0	4	0	1	2
1	6	21	1	30	2	#NULL!	#NULL!	1	1	1	8	700	7	1	1	1	0	4	0	1	1	0	1	0	0	1	1	0	0	0	0	0	0	0	0	0	0	1	0	0	0	1	0	2	0	2	0	1	1.5
1	3	9	1	30	2	#NULL!	#NULL!	2	1	1	2	500	6	1	1	1	1	4	0	1	1	0	1	0	0	0	0	1	0	0	0	0	1	0	0	0	0	1	0	0	0	0	0	5	0	7	0	1	2
2	3	9	1	30	2	#NULL!	#NULL!	2	1	1	2	400	6	1	1	1	1	4	0	1	0	0	0	0	0	1	1	1	0	0	0	1	1	0	0	0	0	1	0	0	0	0	0	6	0	7	0	1	1.5
1	3	12	1	30	2	#NULL!	#NULL!	2	1	1	2	100	12	1	3	1	1	3	0	0	0	0	0	0	0	0	1	1	0	0	0	0	1	0	0	0	0	1	0	0	0	0	0	15	0	15	0	1	3
2	1	1	1	29	1	2	#NULL!	1	1	1	2	1500	8	1	1	1	1	4	0	0	1	0	0	0	0	0	0	1	0	0	0	0	1	1	0	0	0	1	0	0	0	0	0	0	0	4	0	1	2
1	1	3	1	29	2	#NULL!	#NULL!	2	2	1	2	0	4	1	1	1	0	4	0	1	1	0	1	0	0	0	0	1	0	0	0	0	1	0	0	0	0	1	0	0	0	1	0	0	0	0	0	1	1
3	1	4	1	29	2	#NULL!	#NULL!	5	2	1	4	2500	5	1	3	1	2	8	1	0	1	0	1	0	0	1	1	1	0	0	0	0	1	0	0	0	0	1	0	0	0	0	0	0	0	2	0	2	0
3	2	5	1	29	1	1	5	1	2	1	2	6000	5	3	3	3	1	2	1	0	0	1	1	0	0	1	1	1	1	1	0	1	1	0	0	0	0	1	0	0	0	1	0	0	5	0	0	1	2
2	2	8	1	29	2	#NULL!	#NULL!	1	2	1	2	400	6	1	3	1	2	4	1	0	0	1	1	0	0	1	1	1	0	0	1	0	0	1	0	0	1	1	3	0	0	1	0	0	0	1	0	1	0.5
1	6	24	1	28	2	#NULL!	#NULL!	8	1	1	8	600	5	1	1	1	0	4	0	0	1	0	1	0	0	0	0	0	0	0	0	0	0	0	0	0	0	1	0	0	0	2	0	0	0	3	0	1	0.05
2	2	8	1	28	1	1	7	1	1	1	2	450	5	1	3	1	1	4	1	0	0	1	1	0	0	1	1	1	0	0	0	0	0	1	0	0	0	1	1	0	0	1	0	0	0	1	0	1	1.5
1	2	7	1	28	1	1	12	2	1	1	2	3500	4	1	1	1	1	4	0	1	0	0	1	0	0	0	0	0	0	0	0	0	1	0	0	0	0	1	0	0	0	0	0	0	0	5	0	2	0
1	1	3	1	27	2	#NULL!	#NULL!	2	2	1	2	300	5	1	1	1	0	4	0	1	0	0	0	0	0	1	0	1	0	0	0	0	1	0	0	0	0	1	0	0	0	1	0	0	0	0	0	1	1
2	1	1	1	27	2	#NULL!	#NULL!	1	1	1	2	0	6	1	3	1	1	4	0	1	0	0	0	0	0	0	0	1	0	0	0	0	0	1	0	0	0	1	2	0	0	3	0	4	0	8	0	1	1
2	2	7	1	27	2	#NULL!	#NULL!	1	1	1	2	100	4	1	3	1	1	4	0	0	0	0	1	0	0	1	1	1	0	0	0	0	1	1	0	0	0	2	0	0	0	0	0	0	0	0	0	2	0
1	7	27	1	27	2	#NULL!	#NULL!	2	1	1	2	900	4	1	1	1	1	4	0	0	0	0	0	0	0	0	1	0	0	0	0	0	0	1	0	0	0	2	0	0	0	0	0	0	0	0	0	1	3
2	6	21	1	26	2	#NULL!	#NULL!	8	2	1	8	0	8	1	1	1	0	4	0	0	0	0	1	0	0	1	1	1	0	0	0	0	0	1	0	0	0	1	0	0	0	0	0	1	0	2	0	1	2
1	2	5	1	26	1	1	8	1	2	1	7	3500	4	88	3	1	1	3	1	1	0	1	1	0	0	1	1	1	0	0	0	0	0	1	0	0	0	1	0	0	0	0	0	1	0	14	0	2	0
1	3	9	1	25	1	1	7	88	2	2	#NULL!	0	10	1	1	1	1	4	0	0	0	0	0	0	0	0	0	1	0	0	0	0	1	0	0	0	0	1	0	0	0	0	0	0	0	17	0	1	0.5
1	6	23	1	25	2	#NULL!	#NULL!	8	2	1	8	3000	5	1	3	1	1	9	0	0	1	0	1	0	0	1	1	1	0	0	0	0	1	0	0	0	0	1	0	0	0	1	0	4	0	10	0	1	1.5
3	4	16	1	25	2	#NULL!	#NULL!	1	2	1	8	3000	7	1	1	1	1	4	0	0	1	0	1	0	0	0	0	1	0	0	0	1	1	0	0	0	0	2	0	0	0	0	0	0	0	0	0	2	0
2	3	11	1	25	1	1	4	2	1	1	2	2500	7	1	1	1	0	4	1	1	1	0	1	0	0	0	0	1	0	0	0	0	1	1	0	0	0	1	0	0	0	0	0	3	0	5	0	1	1
1	7	25	1	25	1	1	4	2	2	1	2	300	5	1	3	1	1	9	0	0	0	0	1	0	0	1	1	1	0	0	0	0	1	0	0	0	0	1	1	0	0	0	0	2	0	1	0	1	2
1	3	11	1	25	1	1	2	2	2	1	2	2000	5	1	1	1	1	4	1	0	1	0	1	0	0	1	0	1	0	0	0	0	1	0	0	0	0	1	0	0	0	0	0	1	0	7	0	1	0.5
1	1	1	1	25	2	#NULL!	#NULL!	2	2	1	2	0	5	1	1	1	0	4	0	0	0	0	0	0	0	0	0	1	0	0	0	0	0	0	0	0	0	2	0	0	0	0	0	0	0	0	0	1	4
2	1	4	1	25	2	#NULL!	#NULL!	1	1	1	7	1200	5	1	3	1	0	7	0	0	0	0	1	0	0	0	0	1	0	0	0	0	0	0	0	0	0	1	5	0	0	0	0	0	0	10	0	1	1
1	7	28	1	24	2	#NULL!	#NULL!	2	2	1	2	0	6	1	1	1	1	4	0	0	1	0	1	0	0	0	0	0	0	0	0	0	0	0	0	0	0	1	0	0	0	3	0	2	0	0	0	1	3
2	3	12	1	24	2	#NULL!	#NULL!	1	2	1	2	0	4	1	1	1	1	3	0	0	0	0	1	0	0	0	0	1	0	0	0	0	0	0	0	0	0	1	0	0	0	0	0	0	0	5	0	1	1
2	1	3	1	24	2	#NULL!	#NULL!	1	2	1	2	400	6	1	1	1	0	4	0	1	0	0	0	0	0	0	1	0	0	0	0	0	0	0	0	0	0	2	0	0	0	0	0	0	0	0	0	1	2
1	1	3	1	24	1	1	9	2	1	1	7	12000	4	1	1	1	1	4	1	1	1	0	1	0	0	1	1	1	0	0	0	0	1	0	0	0	0	1	4	0	0	1	0	1	0	12	0	1	1
1	2	6	1	24	1	1	6	2	1	1	2	99	3	1	3	1	1	3	1	0	1	0	1	0	0	0	0	0	0	0	0	0	0	0	0	0	0	1	0	0	0	1	0	0	0	0	0	1	1.5
2	2	7	1	24	1	1	6	2	1	1	2	10000	3	1	1	1	1	4	0	0	0	0	0	0	0	1	1	0	0	0	0	0	0	1	0	0	0	1	7	0	0	1	0	0	0	0	0	1	4
2	5	18	1	23	1	1	8	2	2	1	2	0	4	1	3	1	1	9	0	0	0	0	1	0	0	1	1	1	0	0	0	0	1	0	0	0	0	1	0	0	0	10	0	10	0	7	0	1	2
1	3	9	1	23	2	#NULL!	#NULL!	2	2	1	2	0	6	1	1	1	1	4	0	0	0	0	0	0	0	0	0	0	0	0	0	0	1	0	0	0	0	1	0	0	0	1	0	9	0	0	0	1	1
2	3	9	1	23	2	#NULL!	#NULL!	2	2	1	1	500	6	1	1	1	1	4	0	1	1	0	1	0	0	1	1	1	0	0	0	1	1	0	0	0	0	1	0	0	0	1	0	10	0	0	0	1	1
3	2	6	1	23	1	1	7	2	1	1	2	200	3	1	3	1	2	3	1	0	0	0	1	0	0	0	0	1	0	0	0	0	0	0	0	0	0	1	4	0	0	0	0	0	0	0	0	2	0
1	2	6	1	23	1	1	3	2	2	1	2	0	3	1	1	1	1	3	1	0	0	0	1	0	0	0	0	1	0	0	0	0	0	0	0	0	0	1	1	0	0	0	0	0	0	0	0	2	0
3	6	21	1	23	1	1	8	1	2	1	8	1100	3	1	3	1	0	4	1	0	1	0	1	0	0	0	0	1	0	0	0	0	0	0	0	0	0	1	0	0	0	0	0	0	0	8	0	2	0
2	5	17	1	23	2	#NULL!	#NULL!	2	2	1	2	0	5	1	1	1	0	4	0	1	1	0	1	0	0	1	0	1	0	0	0	1	1	0	0	0	0	1	1	0	0	1	0	5	0	3	0	1	8
1	2	5	1	22	1	1	3	1	2	1	4	800	4	1	3	1	2	2	1	0	0	1	1	0	0	0	0	1	0	0	0	0	1	0	0	0	0	2	0	0	0	0	0	0	0	0	0	2	0
3	2	5	1	22	1	1	6	1	2	1	2	6900	4	1	3	1	1	3	1	0	0	0	1	0	0	1	1	1	0	0	0	1	1	0	0	0	0	2	0	0	0	0	0	0	0	0	0	2	0
1	3	11	1	21	1	1	7	2	1	1	2	300	4	1	1	1	1	3	1	1	1	1	1	0	0	0	1	1	0	0	0	0	1	1	0	0	0	1	0	0	0	0	0	6	0	11	0	1	1.5
3	6	22	1	21	2	#NULL!	#NULL!	2	1	1	2	750	5	1	1	1	0	9	0	0	0	0	0	0	0	1	1	1	0	0	0	0	1	0	0	0	0	2	0	0	0	0	0	0	0	0	0	1	0.5
1	6	22	1	20	2	#NULL!	#NULL!	8	1	1	8	2400	4	1	3	1	1	4	0	0	1	0	1	0	0	1	1	1	0	0	0	0	0	0	0	0	0	1	0	0	0	0	0	2	0	0	0	1	1
3	5	18	1	20	1	1	3	1	2	1	2	0	4	1	1	1	1	4	0	1	0	0	1	0	0	0	0	1	0	0	0	0	1	0	0	0	0	1	0	0	0	0	0	7	0	8	0	1	1
2	3	12	1	20	2	#NULL!	#NULL!	2	1	1	4	3800	3	1	3	1	1	3	1	0	0	1	1	0	0	1	1	1	0	0	0	0	0	1	1	0	0	1	0	0	0	0	0	6	0	4	0	1	0.5
2	3	9	1	20	1	1	10	2	1	1	2	4000	4	1	1	1	1	4	0	1	0	0	1	0	0	1	1	1	0	0	0	1	1	0	0	0	0	1	0	0	0	0	0	4	0	1	0	1	1
2	3	9	1	20	1	1	8	2	1	1	7	2490	3	1	1	1	1	4	0	0	1	0	1	0	0	1	0	1	0	0	0	1	1	0	0	0	0	1	0	0	0	0	0	3	0	2	0	1	1
1	3	12	1	20	2	#NULL!	#NULL!	2	2	1	88	0	3	1	1	1	1	3	0	1	0	0	1	0	0	0	0	1	0	0	0	0	1	0	0	0	0	1	0	0	0	0	0	4	0	6	0	1	1
2	7	26	1	20	2	#NULL!	#NULL!	2	2	1	8	1000	5	1	1	1	0	4	0	0	0	0	1	0	0	0	0	0	0	0	0	0	0	0	0	0	0	1	0	0	0	0	0	0	0	10	0	1	1
1	7	26	1	19	2	#NULL!	#NULL!	2	2	1	2	0	3	1	1	1	1	8	0	0	0	0	0	0	0	0	0	0	0	0	0	0	1	0	0	0	0	1	0	0	0	0	0	0	0	4	0	1	0.25
2	3	10	1	19	1	1	6	2	1	1	2	700	3	1	1	1	0	4	1	0	0	0	1	0	0	1	1	1	0	0	0	0	1	0	0	0	0	1	0	0	0	0	0	2	0	3	0	1	0.5
3	4	16	1	18	2	#NULL!	#NULL!	8	1	1	88	3600	3	1	3	1	2	4	0	0	1	0	1	0	0	1	1	1	0	0	0	1	1	0	0	0	0	1	0	0	0	0	0	18	0	0	0	1	1
1	3	11	1	18	2	#NULL!	#NULL!	2	2	1	2	0	4	1	1	1	1	4	1	0	1	0	1	0	0	0	0	1	0	0	0	0	1	0	0	0	0	1	0	0	0	0	0	0	0	15	0	1	1
2	3	10	1	18	2	#NULL!	#NULL!	2	2	1	2	2000	3	1	1	1	2	4	0	0	1	0	1	0	0	1	1	1	0	0	0	1	1	1	0	0	0	1	0	0	0	0	0	5	0	4	0	1	0.5
2	3	9	1	18	1	1	6	88	1	1	7	3080	3	1	1	1	1	4	0	1	1	0	1	0	0	0	0	1	0	0	0	0	1	0	0	0	0	1	0	0	0	2	0	0	0	3	0	2	0
1	2	8	1	18	1	1	6	2	1	1	2	178	3	1	1	1	1	4	1	0	0	0	1	0	0	0	0	0	0	0	0	0	1	0	0	0	0	1	2	0	0	0	0	2	0	0	0	1	0.5
3	1	4	1	31	2	#NULL!	#NULL!	1	1	1	2	2000	9	1	3	2	0	7	0	0	1	0	1	0	0	1	1	1	0	0	0	1	1	0	0	0	0	1	4	0	0	0	0	2	0	8	0	1	1
1	5	17	1	40	2	#NULL!	#NULL!	2	1	1	2	1250	6	1	1	1	0	4	0	0	1	0	0	0	0	1	0	1	0	0	0	0	1	0	0	0	0	1	0	0	0	2	0	0	0	7	0	1	3
2	6	23	1	30	2	#NULL!	#NULL!	1	1	1	8	700	8	1	1	1	0	4	0	0	1	0	0	0	0	1	1	1	0	0	0	0	0	1	0	0	0	1	0	0	0	2	0	5	0	6	0	1	4
2	6	23	1	30	2	#NULL!	#NULL!	1	1	1	8	1800	4	1	1	2	0	4	0	0	0	0	0	0	0	1	0	1	0	0	1	0	0	0	0	0	0	2	0	0	0	0	0	0	0	0	0	1	3
3	6	23	1	30	2	#NULL!	#NULL!	2	1	1	2	1000	6	1	1	1	0	9	0	0	0	0	1	0	0	1	1	1	0	0	0	0	1	0	0	0	0	2	0	0	0	0	0	0	0	0	0	2	0
2	6	23	1	25	1	1	1	1	2	1	8	500	5	1	1	1	0	4	0	0	0	0	1	0	0	1	1	1	0	0	1	0	0	1	0	0	1	1	0	0	0	0	0	4	0	3	0	1	5
3	6	23	1	21	1	1	7	1	2	1	4	98	4	1	3	1	1	4	1	1	1	0	1	0	0	1	1	1	0	0	0	0	1	0	1	0	0	2	0	0	0	0	0	0	0	0	0	2	0
2	5	20	1	20	2	#NULL!	#NULL!	2	2	1	2	0	3	1	1	1	0	4	0	0	0	0	1	0	0	0	1	0	0	0	0	0	0	0	0	0	0	2	0	0	0	0	0	0	0	0	0	1	1.5
1	2	7	1	24	1	1	14	7	1	1	7	66975	3	1	3	1	1	4	0	0	0	0	1	0	0	0	1	0	0	0	1	0	0	0	0	0	0	2	0	0	0	0	0	0	0	0	0	2	0
1	3	12	1	22	1	1	8	2	2	1	2	0	4	1	3	1	1	3	1	0	1	0	1	0	0	0	1	1	0	0	0	0	1	0	0	0	0	1	0	0	0	0	0	0	0	2	0	1	0.5
2	1	3	1	22	1	1	9	1	1	1	5	1500	4	1	1	1	0	7	1	1	1	1	1	0	0	1	1	1	0	0	0	0	0	1	0	1	0	1	0	0	0	0	0	0	0	5	0	1	3
3	1	3	1	40	2	#NULL!	#NULL!	2	2	1	2	0	8	1	1	1	0	4	0	0	0	0	0	0	0	0	0	0	1	0	0	0	0	1	0	0	0	1	0	0	0	1	0	7	0	10	0	1	2
1	6	22	1	29	2	#NULL!	#NULL!	8	1	1	8	2000	7	1	1	1	0	9	0	1	1	0	1	0	0	1	1	1	0	0	0	0	1	0	0	0	0	1	0	0	0	1	0	4	0	8	0	1	1.5
1	2	5	1	28	1	1	4	1	2	1	5	800	4	2	3	1	2	2	1	0	1	0	1	0	0	0	1	1	0	0	0	0	1	0	0	0	0	2	0	0	0	0	0	0	0	0	0	2	0
2	1	3	1	27	2	#NULL!	#NULL!	1	1	1	2	1000	7	1	1	1	0	4	0	0	0	0	0	0	0	1	1	1	0	0	0	0	1	1	0	0	0	1	0	0	0	0	0	5	0	25	0	1	4
2	1	3	1	27	1	1	10	1	1	1	2	2000	4	1	1	1	1	4	0	1	1	0	1	0	0	1	1	1	0	0	0	0	1	0	0	0	0	1	2	0	0	1	0	3	0	15	0	1	3
1	2	5	1	25	1	1	10	1	1	1	7	4300	3	1	3	1	1	3	1	1	0	1	1	0	0	1	1	1	0	0	0	0	1	0	0	0	0	2	0	0	0	0	0	0	0	0	0	1	1
3	1	3	1	22	1	1	7	2	1	1	2	1000	3	1	1	1	0	4	0	1	1	0	0	0	0	0	0	1	0	0	0	0	1	0	0	0	0	1	0	0	0	0	0	0	0	4	0	1	1
3	1	3	1	22	1	1	9	1	2	1	88	1500	3	1	1	1	1	4	0	0	1	0	1	0	0	1	1	1	0	0	0	1	1	0	0	0	0	2	0	0	0	0	0	0	0	2	0	1	5
2	1	3	1	21	1	1	8	1	2	1	7	2500	4	1	1	1	0	4	0	0	0	0	1	0	0	1	1	1	0	0	0	0	0	1	0	0	0	1	0	0	0	0	0	2	0	1	0	1	1
1	1	3	1	20	2	#NULL!	#NULL!	2	1	1	2	540	4	1	1	1	0	4	0	0	1	0	1	0	0	0	0	1	0	0	0	0	1	0	0	0	0	1	0	0	0	0	0	0	0	11	0	1	6
3	1	4	1	41	2	#NULL!	#NULL!	1	1	1	2	0	7	1	3	2	1	7	0	0	1	0	1	0	0	0	1	0	0	0	0	0	1	0	0	0	0	1	7	0	0	3	0	9	0	10	0	1	4
3	1	4	1	18	1	1	6	2	2	1	2	1500	3	1	1	1	0	9	0	0	0	0	1	0	0	0	1	1	0	0	0	0	1	0	0	0	0	1	0	0	0	0	0	2	0	0	0	#NULL!	0.5
1	6	22	1	45	2	#NULL!	#NULL!	8	1	1	2	1000	9	1	1	1	0	9	0	0	0	0	0	0	0	1	1	1	0	0	0	0	1	0	0	0	0	1	0	0	0	1	0	10	0	22	0	1	3
1	6	22	1	42	2	#NULL!	#NULL!	8	2	1	2	2200	9	1	1	1	0	9	0	0	1	0	1	0	0	1	1	1	0	0	0	0	1	0	0	0	0	1	0	0	0	1	0	5	0	3	0	1	0.25
1	6	22	1	42	2	#NULL!	#NULL!	8	1	1	2	2750	10	1	1	1	0	9	0	0	0	0	1	0	0	1	1	1	0	0	0	0	1	0	0	0	0	1	0	0	0	2	0	8	0	15	0	1	2
1	5	17	1	40	2	#NULL!	#NULL!	2	1	1	2	1250	6	1	1	1	0	4	0	0	1	0	0	0	0	1	0	1	0	0	0	0	1	0	0	0	0	1	0	0	0	2	0	0	0	7	0	1	3
2	5	20	1	39	2	#NULL!	#NULL!	2	2	1	2	2500	7	1	3	1	1	4	0	1	0	0	0	0	1	1	1	0	0	0	0	1	0	0	0	0	0	1	0	0	0	0	0	17	0	15	0	1	2
2	6	21	1	35	2	#NULL!	#NULL!	8	1	1	2	300	11	1	3	1	1	9	0	0	1	1	1	0	0	1	1	1	0	0	0	0	0	1	0	0	0	1	0	0	0	0	0	4	0	1	0	1	0.5
1	3	11	1	35	2	#NULL!	#NULL!	2	2	1	2	0	7	1	1	1	2	3	1	0	1	0	1	0	0	0	0	1	0	0	0	0	1	0	0	0	0	1	0	0	0	0	0	0	0	10	0	1	2
2	1	3	1	35	2	#NULL!	#NULL!	1	2	3	#NULL!	1500	9	1	1	1	0	4	0	1	1	0	1	0	0	0	0	0	0	0	0	0	0	0	0	0	0	1	0	0	0	1	0	0	0	0	0	1	1
2	6	23	1	35	1	1	1	1	1	1	8	1200	6	1	1	1	4	5	0	0	0	0	0	0	0	1	1	1	0	0	0	0	0	1	0	0	0	2	0	0	0	0	0	0	0	0	0	1	4
1	6	22	1	33	2	#NULL!	#NULL!	8	1	1	8	1450	7	1	1	1	0	9	0	1	1	0	1	0	0	1	1	1	0	0	0	0	0	0	0	0	0	1	0	0	0	1	0	7	0	12	0	1	1
1	6	23	1	32	2	#NULL!	#NULL!	8	1	1	2	970	3	1	1	1	0	9	0	1	1	0	1	0	0	1	1	0	0	0	0	0	0	0	0	0	0	1	0	0	0	1	0	4	0	6	0	1	1
2	3	11	1	32	2	#NULL!	#NULL!	1	2	1	2	0	9	1	1	1	1	4	0	1	1	0	1	0	0	0	0	1	0	0	0	0	1	1	0	0	0	1	0	0	0	0	0	0	0	12	0	1	3
2	6	21	1	30	2	#NULL!	#NULL!	8	1	1	8	600	6	1	1	1	0	9	0	1	1	0	0	1	0	1	1	0	0	0	0	0	0	1	1	0	0	1	0	0	0	2	0	5	0	2	0	1	1
1	5	19	1	30	2	#NULL!	#NULL!	2	1	1	2	1500	5	1	1	1	0	4	0	1	1	0	1	0	0	1	1	1	0	0	0	0	1	1	0	0	0	1	0	0	0	0	0	12	0	5	0	1	3
3	6	23	1	30	1	1	2	2	1	1	4	1500	5	1	1	1	0	9	0	0	1	0	1	0	0	1	1	1	0	0	0	0	1	0	0	0	0	1	0	0	0	0	0	0	0	1	0	1	1
1	1	3	1	30	2	#NULL!	#NULL!	2	1	1	2	6500	8	3	3	2	1	4	1	1	1	0	1	0	0	1	1	1	0	0	0	0	1	0	0	0	0	1	0	0	0	1	0	0	0	0	0	1	1
2	6	21	1	30	2	#NULL!	#NULL!	1	2	1	5	98	5	1	1	1	0	4	1	0	1	1	1	0	0	1	1	1	0	0	0	0	0	1	0	0	0	1	0	0	0	3	0	25	25	6	0	2	0
1	1	2	1	30	2	#NULL!	#NULL!	2	1	1	2	450	5	1	1	1	1	4	0	1	0	0	1	0	0	1	1	1	0	0	1	0	1	0	0	0	0	1	0	0	0	1	0	4	0	7	0	1	4
1	5	17	1	30	2	#NULL!	#NULL!	2	1	1	2	3200	4	1	3	1	0	4	0	1	0	0	0	0	0	1	0	1	0	0	0	0	1	0	0	0	0	1	0	0	0	1	0	3	0	16	0	1	3
1	5	17	1	30	1	1	4	2	1	1	88	1600	4	1	1	1	0	4	0	0	0	0	0	0	0	1	1	1	0	0	0	0	1	0	0	0	0	1	0	0	0	0	0	0	0	5	0	1	1
2	6	23	1	28	2	#NULL!	#NULL!	8	1	1	8	800	9	1	1	1	0	9	0	0	1	0	1	0	0	1	1	1	0	0	0	0	1	1	0	0	0	1	0	0	0	0	0	2	0	6	0	1	1
1	6	22	1	27	2	#NULL!	#NULL!	2	1	1	8	3000	6	1	1	1	0	9	0	1	1	0	1	0	0	1	1	1	0	0	0	0	1	0	0	0	0	1	0	0	0	1	0	0	0	0	0	1	1.5
1	6	22	1	27	2	#NULL!	#NULL!	1	2	1	8	3000	5	1	3	3	1	9	0	0	0	0	1	0	0	1	1	1	0	0	0	0	1	0	0	0	0	2	0	0	0	0	0	0	0	0	0	1	0.5
3	6	23	1	26	2	#NULL!	#NULL!	2	2	1	2	98	4	1	1	1	0	9	0	1	1	0	1	0	0	1	0	1	0	0	0	1	0	0	0	0	0	1	0	0	0	0	0	0	0	14	0	1	2
1	3	11	1	26	1	1	6	2	1	1	2	300	4	1	3	1	2	4	1	1	1	0	1	0	0	0	1	1	0	0	0	0	1	1	0	0	0	1	0	0	0	0	0	4	0	10	0	1	2
3	6	23	1	26	2	#NULL!	#NULL!	2	1	1	2	1500	5	3	3	1	2	9	0	0	0	0	1	0	0	0	1	1	0	0	0	0	1	0	0	0	0	2	0	0	0	0	0	0	0	0	0	1	2.5
2	5	18	1	26	1	1	7	2	1	4	#NULL!	600	5	1	1	1	0	9	0	0	0	0	1	0	0	1	1	1	0	0	0	0	1	0	0	0	0	1	0	0	0	0	0	6	0	10	0	1	0.5
1	2	7	1	26	1	1	3	2	1	1	2	1300	4	1	1	1	1	4	0	0	0	0	1	0	0	1	1	1	0	0	0	0	1	0	0	1	0	1	7	0	0	1	0	0	0	4	0	1	4
2	6	21	1	25	2	#NULL!	#NULL!	8	2	1	8	200	4	1	1	1	0	9	0	0	1	0	1	0	0	1	1	1	0	0	0	0	0	1	0	0	0	1	0	0	0	0	0	5	0	6	0	1	0.5
2	6	21	1	25	2	#NULL!	#NULL!	8	1	1	8	500	5	3	3	3	0	9	0	0	0	0	1	0	0	1	1	1	0	0	0	0	0	1	0	0	0	2	0	0	0	0	0	0	0	0	0	1	1
2	1	2	1	25	1	1	3	1	1	1	2	800	5	1	1	1	0	4	0	0	1	0	1	0	0	1	1	0	0	0	0	0	1	0	0	0	0	1	2	0	0	0	0	0	0	0	0	1	1.5
1	7	25	1	25	2	#NULL!	#NULL!	2	2	1	2	2000	5	1	1	1	1	9	0	0	1	0	0	0	0	0	0	0	0	0	0	0	1	0	0	0	0	1	0	0	0	0	0	0	0	1	0	1	3
3	6	23	1	25	2	#NULL!	#NULL!	1	2	1	6	98	8	1	1	1	0	9	0	0	0	0	1	0	1	1	0	0	0	0	0	1	1	0	0	0	0	2	0	0	0	0	0	0	0	0	0	1	1.5
1	5	17	1	25	2	#NULL!	#NULL!	2	1	1	8	9000	6	1	1	1	1	4	0	0	0	0	0	0	0	1	1	1	0	0	0	0	0	0	0	0	0	1	0	0	0	0	0	0	0	6	0	1	0.5
1	5	17	1	25	2	#NULL!	#NULL!	2	2	1	8	9000	6	1	3	1	1	4	0	0	0	0	0	0	0	1	1	1	0	0	0	0	1	0	0	0	0	1	0	0	0	0	0	0	0	6	0	1	0.5
3	2	7	1	25	1	1	7	2	2	1	2	0	3	1	1	1	0	4	0	0	0	0	1	0	0	0	0	1	0	0	0	1	1	0	0	0	0	1	3	0	0	0	0	0	0	12	0	1	1.5
1	6	22	1	24	2	#NULL!	#NULL!	8	1	1	8	2825	4	1	3	3	1	9	0	1	0	0	1	0	0	1	1	1	0	0	0	0	1	0	1	0	0	1	0	0	0	0	0	0	0	28	0	2	0
1	5	17	1	24	2	#NULL!	#NULL!	2	2	1	2	6000	5	2	3	1	1	4	0	1	1	0	1	0	0	1	0	1	0	0	0	0	1	0	0	0	0	1	0	0	0	0	0	3	0	10	0	1	3
1	6	23	1	23	2	#NULL!	#NULL!	8	2	1	2	0	4	1	1	1	0	9	0	0	0	0	0	0	0	0	0	1	0	0	0	0	1	0	0	0	0	1	0	0	0	0	0	0	0	1	0	1	0.25
3	1	2	1	23	2	#NULL!	#NULL!	1	2	1	2	1000	4	1	1	1	0	4	0	0	0	0	0	0	0	0	0	0	0	0	0	0	0	0	0	0	0	1	3	0	0	2	0	6	0	0	0	1	0.25
2	2	6	1	23	1	1	7	2	1	1	2	100	3	1	3	1	1	4	1	1	0	0	1	0	0	0	1	0	0	0	0	0	1	0	0	0	0	1	0	0	0	0	0	2	0	3	0	1	0.5
3	1	4	1	22	1	1	6	2	1	1	2	850	4	1	1	1	1	9	0	0	1	0	1	0	0	0	0	1	0	0	0	0	1	0	0	0	0	1	2	0	0	0	0	4	6	3	0	1	1
1	5	17	1	22	2	#NULL!	#NULL!	2	2	1	2	200	4	1	1	1	0	4	0	1	1	0	1	0	0	1	1	1	0	0	0	0	0	0	0	0	0	1	0	0	0	0	0	3	0	0	0	1	2
1	5	19	1	22	1	1	10	1	1	1	2	700	4	1	1	1	0	4	0	0	0	0	0	0	0	0	0	0	0	0	0	0	1	0	0	0	0	2	0	0	0	0	0	0	0	0	0	1	1
3	6	23	1	22	2	#NULL!	#NULL!	2	1	1	4	7400	5	1	1	1	0	9	0	0	0	0	1	0	0	1	1	1	0	0	0	0	1	0	0	0	0	2	0	0	0	0	0	0	0	0	0	1	0.5
3	1	2	1	21	2	#NULL!	#NULL!	2	2	1	2	600	5	1	1	1	0	4	0	0	0	0	0	0	0	0	0	0	0	0	0	0	0	0	0	0	0	1	0	0	0	0	0	0	0	3	0	1	0.5
2	5	20	1	21	1	1	8	2	2	1	2	0	3	1	1	1	0	4	0	0	1	0	1	0	0	1	1	1	0	0	0	0	1	0	0	0	0	1	0	0	0	0	0	4	0	6	0	1	3
1	7	28	1	20	1	1	13	7	1	1	88	1000	4	1	1	1	1	4	0	0	1	0	1	0	0	0	0	1	0	0	0	0	1	0	0	0	0	1	0	0	0	0	0	8	0	9	0	1	5
2	6	23	1	20	1	1	1	8	1	3	#NULL!	500	2	1	1	1	0	4	0	0	0	0	0	0	0	1	1	1	0	0	0	0	0	1	0	0	0	1	0	0	0	0	0	2	0	0	0	2	0
2	5	20	1	20	1	1	4	2	2	1	2	500	3	1	1	1	0	4	0	1	1	0	1	0	0	0	0	1	0	0	0	0	1	0	0	0	0	1	0	0	0	0	0	2	0	10	0	1	1
2	6	23	1	20	2	#NULL!	#NULL!	2	1	1	2	2800	4	1	1	1	0	9	0	0	0	0	0	0	0	1	1	1	0	0	0	0	0	1	0	0	0	2	0	0	0	0	0	0	0	0	0	1	1
3	1	4	1	17	1	1	5	2	1	1	2	1200	3	1	1	1	0	9	0	0	0	0	1	0	0	0	0	1	0	0	0	1	1	0	0	0	0	1	3	0	0	0	0	0	0	3	0	1	1
1	3	11	1	25	1	1	2	2	2	1	2	2000	5	1	1	1	1	4	1	0	1	0	1	0	0	1	0	1	0	0	0	0	1	0	0	0	0	1	0	0	0	0	0	1	0	7	0	1	0.5
3	1	3	1	23	1	1	9	2	1	1	2	6500	3	1	3	2	1	4	1	0	1	1	1	0	0	1	1	1	0	0	0	1	1	0	1	0	0	1	2	0	0	2	0	5	0	3	0	1	5
2	3	9	1	40	2	#NULL!	#NULL!	2	1	1	2	200	8	1	1	1	1	4	0	1	1	0	0	0	0	0	0	0	0	0	0	0	1	0	0	0	0	1	0	0	0	1	0	5	0	0	0	1	0.5
3	6	22	1	36	2	#NULL!	#NULL!	2	1	1	2	3000	10	1	1	1	0	4	0	0	0	0	1	0	0	1	0	1	0	0	0	0	1	0	0	0	0	2	0	0	0	0	0	0	0	0	0	1	3
3	1	1	1	35	2	#NULL!	#NULL!	2	1	1	2	800	10	1	1	1	1	4	0	1	1	0	1	0	0	1	1	1	0	0	0	0	0	0	0	0	0	1	1	0	0	2	0	8	0	18	0	1	4
3	1	3	2	35	2	#NULL!	#NULL!	2	1	1	2	4000	4	1	1	1	1	4	1	0	1	0	1	0	0	1	1	1	0	0	0	1	1	1	0	0	0	2	0	0	0	0	0	0	0	0	0	1	1
3	1	2	1	30	2	#NULL!	#NULL!	2	2	1	6	0	8	1	3	1	2	4	0	0	1	0	1	0	0	1	1	1	0	0	0	0	1	0	0	0	0	1	0	0	0	2	0	12	0	1	0	1	1
3	1	1	1	26	1	1	5	2	2	1	6	1000	4	1	3	1	1	4	0	0	1	0	1	0	0	1	1	1	0	0	0	0	1	0	1	0	0	1	3	0	0	0	0	0	0	1	0	1	1
3	1	3	1	25	1	1	3	2	1	1	2	2800	5	1	1	1	1	4	0	1	1	0	1	0	0	1	1	1	0	0	0	0	1	0	0	0	0	1	0	0	0	0	0	0	0	1	0	1	1
3	6	22	1	25	1	2	#NULL!	1	1	1	4	8000	6	3	3	1	2	4	1	0	0	1	1	0	0	1	1	1	0	0	0	1	1	0	1	0	0	1	0	0	0	0	0	3	0	8	0	2	0
2	7	28	1	21	1	1	4	2	1	1	2	1500	8	1	1	1	1	8	0	0	1	0	1	0	0	1	0	0	0	0	0	0	0	0	0	0	0	1	0	0	0	1	0	5	0	3	0	1	3
2	3	12	1	20	2	#NULL!	#NULL!	2	2	1	2	0	6	1	1	1	0	3	0	0	1	0	1	0	0	0	1	1	0	0	0	0	0	1	0	0	0	2	0	0	0	0	0	0	0	0	0	1	1
2	3	10	1	19	1	1	5	2	1	1	2	3400	3	1	1	1	0	4	1	0	1	0	1	0	0	1	1	1	0	0	0	0	1	0	0	0	0	1	0	0	0	0	0	2	0	6	0	1	2
3	4	14	1	41	2	#NULL!	#NULL!	8	1	1	8	1000	10	1	3	1	1	4	1	0	0	1	1	0	0	1	1	0	0	0	0	1	0	0	0	0	0	1	0	0	0	0	0	6	0	0	0	2	0
3	5	18	1	40	2	#NULL!	#NULL!	1	2	1	2	100	5	1	1	1	1	4	0	0	0	0	0	0	0	0	0	0	0	0	0	0	1	0	0	0	0	1	0	0	0	0	0	7	0	0	0	1	3
3	1	1	1	37	2	#NULL!	#NULL!	2	1	1	2	10000	6	1	1	1	1	4	0	0	0	0	1	0	0	1	1	1	0	0	0	1	1	0	0	0	0	1	2	0	0	0	0	5	0	1	0	1	2.5
1	1	1	1	37	2	#NULL!	#NULL!	2	2	1	2	400	8	1	1	1	0	4	0	0	1	0	0	0	0	1	1	1	0	0	0	0	1	0	0	0	0	1	0	0	0	1	0	2	0	8	0	1	0.5
3	5	18	1	35	2	#NULL!	#NULL!	1	2	1	2	250	7	1	1	1	1	4	0	1	0	0	0	0	0	1	0	0	0	0	0	0	1	0	0	0	0	1	0	0	0	0	0	2	0	15	0	1	2
3	5	19	1	34	2	#NULL!	#NULL!	1	2	1	2	700	4	1	1	1	1	4	0	0	1	0	1	0	0	1	1	0	0	0	0	0	1	0	0	0	0	2	0	0	0	0	0	0	0	0	0	1	1
2	3	10	1	34	2	#NULL!	#NULL!	2	2	1	2	0	7	1	1	1	0	4	0	0	0	0	0	0	0	0	1	1	0	0	0	0	1	0	0	0	0	1	0	0	0	0	0	4	0	0	0	1	1
2	3	10	1	33	2	#NULL!	#NULL!	2	2	1	2	500	6	1	3	1	1	4	1	1	1	0	1	0	0	1	1	1	0	0	0	0	1	0	0	0	0	1	0	0	0	1	0	0	0	0	0	1	2
3	4	13	1	33	2	#NULL!	#NULL!	1	1	1	2	8000	8	1	3	1	1	4	0	0	1	0	1	0	0	1	1	0	0	0	0	1	1	0	1	0	0	1	0	0	0	0	0	2	0	8	0	1	0.5
2	1	1	1	30	2	#NULL!	#NULL!	1	2	1	2	98	5	1	1	1	1	4	0	1	0	0	1	0	0	1	1	1	0	0	0	0	0	1	0	0	0	1	0	0	0	1	0	2	0	1	0	1	2
3	4	15	1	28	1	1	6	8	1	3	#NULL!	500	5	3	1	1	2	4	0	0	1	0	1	0	0	1	1	1	0	0	0	1	1	0	0	0	0	1	0	0	0	0	0	0	0	3	0	1	1
3	1	1	1	28	2	#NULL!	#NULL!	2	1	1	2	2200	4	1	1	1	1	4	0	0	0	0	1	0	0	1	1	1	0	0	0	0	1	0	0	0	0	2	0	0	0	0	0	0	0	2	0	1	1
3	4	13	1	27	1	1	5	8	1	1	8	2000	5	1	3	1	1	4	0	1	1	0	0	0	0	1	1	1	0	0	0	0	1	0	0	0	0	1	0	0	0	0	0	4	0	12	0	1	2.5
3	6	22	1	26	2	#NULL!	#NULL!	2	2	1	2	5000	5	1	1	1	0	4	0	1	1	0	1	0	0	0	1	0	0	0	0	0	1	0	0	0	0	1	0	0	0	0	0	10	0	0	0	1	6
3	5	19	1	25	2	#NULL!	#NULL!	1	1	1	2	1600	4	1	1	1	1	4	0	1	1	0	1	0	0	1	1	0	0	0	0	0	1	0	0	0	0	1	0	0	0	3	0	0	0	6	0	1	2
3	4	16	1	25	2	#NULL!	#NULL!	1	1	1	8	700	8	1	1	1	0	4	0	0	0	0	1	0	0	1	1	1	0	0	0	0	0	0	0	0	0	1	0	0	0	0	0	4	0	1	0	1	1
1	5	19	1	25	2	#NULL!	#NULL!	2	1	1	2	3000	4	1	1	1	0	4	0	1	1	0	1	0	0	1	1	1	0	0	0	0	1	0	0	0	0	1	0	0	0	2	0	21	0	10	0	1	2
3	5	18	1	25	1	1	8	1	1	1	7	2500	4	1	1	1	1	4	0	0	1	0	1	0	0	1	1	1	0	0	0	1	1	0	0	0	0	1	0	0	0	0	0	0	0	8	0	1	0.5
1	5	19	1	25	1	1	5	2	2	1	2	0	7	1	1	1	0	4	0	1	1	0	1	0	0	0	0	1	0	0	0	0	1	0	0	0	0	1	0	0	0	2	0	5	0	20	0	1	2
3	1	4	1	25	1	1	4	1	2	1	2	0	4	1	1	1	0	8	0	0	0	0	0	0	0	0	0	1	0	0	0	0	1	0	0	0	0	2	0	0	0	0	0	0	0	0	0	1	0.5
3	5	18	1	23	1	1	8	1	1	1	7	3000	5	1	3	1	1	4	0	0	1	0	1	0	0	1	1	0	0	0	0	1	1	0	0	0	0	1	0	0	0	0	0	0	4	5	0	1	1
3	5	20	1	20	1	1	8	1	2	1	8	750	4	1	1	1	1	4	0	0	1	0	0	0	0	0	0	0	0	0	0	0	0	0	0	0	0	1	0	0	0	0	0	1	0	9	0	1	1
1	1	1	1	25	1	1	5	2	1	1	2	300	4	1	1	1	0	4	0	0	0	0	1	0	0	1	1	0	0	0	0	0	1	0	0	0	0	1	0	0	0	0	0	3	0	0	0	1	2
3	1	1	1	38	2	#NULL!	#NULL!	1	2	1	2	400	11	1	1	1	1	4	0	0	1	0	1	0	0	1	1	1	0	0	0	1	1	0	0	0	0	2	0	0	0	0	0	0	0	1	0	1	2.5
1	6	22	1	30	2	#NULL!	#NULL!	8	1	1	2	1780	5	1	1	1	0	9	0	0	0	0	0	0	0	1	1	1	0	0	0	0	1	0	0	0	0	2	0	0	0	0	0	0	0	0	0	1	1.25
1	6	21	1	28	2	#NULL!	#NULL!	8	1	1	8	5960	6	1	1	1	1	4	0	0	1	0	1	0	0	1	1	0	0	0	0	0	0	0	0	0	0	1	0	0	0	2	0	2	0	3	0	1	2
1	7	27	1	26	2	#NULL!	#NULL!	2	2	1	2	150	7	1	1	1	4	4	0	0	0	0	0	0	0	0	0	0	0	0	0	0	0	0	0	0	0	2	0	0	0	0	0	0	0	0	0	1	0.5
2	3	12	1	20	1	1	4	1	2	1	4	1500	3	1	3	1	1	3	0	0	0	0	1	0	0	1	1	1	0	0	0	0	0	0	0	0	0	1	0	0	0	0	0	6	0	3	0	1	0.25
1	3	12	1	26	2	#NULL!	#NULL!	2	2	1	2	0	5	1	1	1	1	3	1	1	0	0	1	0	0	0	1	1	0	0	0	0	1	0	0	0	0	1	0	0	0	0	0	0	0	2	0	1	1
2	1	1	1	25	2	#NULL!	#NULL!	1	2	1	2	98	3	1	3	1	2	4	0	0	0	0	1	0	0	1	1	1	0	0	0	0	1	0	0	0	0	1	2	0	0	0	0	0	0	11	0	1	1.5
2	1	2	1	20	1	1	9	1	2	1	5	1500	5	1	1	1	1	4	0	0	1	0	1	0	0	1	1	1	0	0	0	0	0	1	0	0	0	1	0	0	0	0	0	0	0	5	0	1	0.25
2	1	2	1	27	2	#NULL!	#NULL!	1	2	1	2	1500	5	1	1	1	0	4	0	0	0	0	1	0	0	0	0	1	0	0	0	0	0	0	0	0	0	1	1	0	0	0	0	1	0	4	0	1	1
2	1	3	1	24	1	1	8	2	2	1	2	2000	4	1	1	1	0	4	0	1	0	0	1	0	0	1	1	1	0	0	0	0	1	1	0	0	0	1	0	0	0	0	3	0	0	0	0	1	2
2	1	1	1	38	2	#NULL!	#NULL!	1	2	1	2	98	9	1	3	1	1	4	0	1	0	0	1	0	0	1	1	1	0	0	0	0	1	1	0	0	0	1	5	0	0	1	0	20	0	10	0	1	2
2	3	9	1	35	2	#NULL!	#NULL!	2	2	1	2	210	9	1	1	1	1	4	0	0	0	0	1	0	0	0	0	1	0	0	0	0	1	0	0	0	0	1	0	0	0	0	0	4	0	0	0	1	2
2	1	1	1	28	2	#NULL!	#NULL!	1	2	1	2	98	8	1	3	1	1	4	0	0	0	0	1	0	0	0	0	1	0	0	0	0	0	1	0	0	0	1	1	0	0	0	0	2	0	0	0	1	1.5
2	1	3	1	25	2	#NULL!	#NULL!	1	1	3	#NULL!	600	3	1	1	1	0	4	0	0	0	0	0	0	0	0	1	1	1	0	0	0	0	1	0	0	0	1	0	0	0	1	0	0	0	6	0	1	0.5
2	5	20	1	25	2	#NULL!	#NULL!	2	1	1	2	1300	5	1	3	1	1	4	0	0	0	0	0	0	0	0	1	1	0	0	0	0	1	0	0	0	0	2	0	0	0	0	0	0	0	0	0	1	2
2	3	9	1	25	2	#NULL!	#NULL!	2	1	1	2	600	7	1	1	1	1	4	0	1	0	0	0	0	0	0	1	0	0	0	1	1	0	0	0	0	0	1	0	0	0	0	0	6	0	0	0	1	1
2	1	1	1	25	1	1	5	1	2	1	2	800	5	1	3	1	1	4	0	0	1	0	1	0	0	1	1	1	0	0	0	0	1	1	0	0	0	1	4	0	0	1	0	1	0	0	0	1	2
3	1	4	1	23	1	1	4	1	2	1	3	130	3	1	1	1	1	9	1	0	1	1	1	0	0	1	1	1	0	0	0	0	1	1	0	0	0	1	6	0	0	2	0	5	0	5	0	2	0
3	1	4	1	23	2	#NULL!	#NULL!	1	2	1	2	0	4	1	1	1	0	9	0	1	0	0	1	0	0	0	0	1	0	0	0	1	1	0	0	0	0	1	0	0	0	0	0	0	0	10	0	1	1
1	7	27	1	21	2	#NULL!	#NULL!	2	1	1	2	100	4	1	1	1	0	4	0	0	0	0	0	0	0	0	0	0	0	0	0	0	0	0	0	0	0	1	0	0	0	0	0	0	0	8	0	1	3
2	1	1	1	20	1	1	5	1	2	1	2	98	4	1	3	1	1	4	0	0	1	0	0	0	0	1	1	1	0	0	0	0	0	1	0	0	0	2	0	0	0	0	0	0	0	0	0	1	1
2	1	1	1	20	1	1	5	1	2	1	2	98	4	1	1	1	1	4	0	0	0	0	1	0	0	0	0	1	0	0	0	0	0	0	0	0	0	1	0	0	0	0	0	0	0	1	0	1	2
2	7	28	1	18	1	1	10	1	2	1	4	98	3	1	1	1	0	8	0	0	0	0	1	0	0	0	1	0	0	0	0	0	0	0	0	0	0	1	0	0	0	0	0	3	0	0	0	2	0
3	4	14	1	41	2	#NULL!	#NULL!	8	1	1	8	1430	6	1	1	1	0	4	1	0	0	0	1	0	0	0	1	0	0	0	0	0	1	0	0	0	0	1	0	0	0	0	0	0	0	3	0	1	0.25
1	5	19	1	40	2	#NULL!	#NULL!	2	2	1	2	200	11	1	1	1	0	4	0	0	1	0	0	0	0	0	1	1	0	0	0	0	1	0	0	0	0	1	0	0	0	0	0	0	6	0	0	1	1.5
1	7	27	1	40	2	#NULL!	#NULL!	2	1	1	2	1400	8	1	1	1	0	4	0	1	1	0	1	0	0	0	0	0	0	0	0	0	0	0	0	0	0	1	7	0	0	2	0	2	0	31	0	1	3
2	7	28	1	38	2	#NULL!	#NULL!	1	2	1	2	0	6	1	1	1	1	9	0	0	0	0	0	0	0	0	0	0	0	0	0	0	0	0	0	0	0	1	0	0	0	2	0	0	0	0	0	1	1
2	1	1	1	38	2	#NULL!	#NULL!	1	1	1	2	100	13	1	1	1	1	4	0	0	1	0	1	0	0	0	0	1	0	0	0	0	1	1	0	0	0	1	2	0	0	0	0	5	0	0	0	1	1
2	5	18	1	36	2	#NULL!	#NULL!	2	1	1	2	900	8	1	3	1	1	9	0	0	1	0	1	0	0	1	1	1	0	0	0	1	1	0	0	0	0	1	0	0	0	0	0	0	0	8	0	1	2
1	7	27	1	35	2	#NULL!	#NULL!	1	1	1	2	300	11	1	1	1	0	4	0	0	0	0	0	0	0	0	0	0	0	0	0	0	0	0	0	0	0	1	0	0	0	0	0	3	0	0	0	1	4
2	4	14	1	35	2	#NULL!	#NULL!	2	1	1	2	400	9	1	3	1	1	4	1	0	1	0	1	0	0	1	1	1	0	0	0	0	1	1	1	0	0	2	0	0	0	0	0	0	0	0	0	1	0.5
3	1	1	1	35	1	1	3	2	1	1	2	510	6	1	1	1	1	4	0	0	0	0	0	0	0	1	1	1	0	0	0	0	1	0	0	0	0	1	0	0	0	0	0	1	0	17	0	1	1
2	1	4	1	35	2	#NULL!	#NULL!	1	1	1	2	450	9	1	1	1	0	4	0	0	0	0	1	0	0	0	0	0	0	0	0	0	0	0	0	0	0	1	0	0	0	0	0	3	0	0	0	1	1.5
3	1	4	1	34	2	#NULL!	#NULL!	1	2	1	2	0	6	1	1	1	0	8	0	0	0	0	1	0	0	0	0	0	0	0	0	0	1	0	0	0	0	2	0	0	0	0	0	0	0	0	0	1	1
2	5	19	1	32	2	#NULL!	#NULL!	2	2	1	2	0	6	1	1	1	0	4	0	0	0	0	1	0	0	0	0	1	0	0	0	0	1	0	0	0	0	1	0	0	0	0	0	15	0	4	0	1	5
2	5	19	1	32	1	1	9	2	1	1	2	3000	7	1	1	1	0	4	0	0	1	0	1	0	0	1	1	1	0	0	0	0	1	0	0	0	0	1	0	0	0	2	0	10	0	0	0	1	4
3	1	3	1	31	2	#NULL!	#NULL!	1	2	1	2	0	8	1	1	1	0	4	0	1	0	0	1	0	0	0	0	0	0	0	0	0	1	0	0	0	0	1	0	0	0	0	0	4	0	3	0	1	1
1	1	2	1	30	2	#NULL!	#NULL!	2	2	1	2	2000	8	1	1	1	1	4	0	0	0	0	1	0	0	1	1	1	0	0	1	0	1	0	0	0	0	1	0	0	0	0	0	5	1	2	0	1	3
2	1	2	1	30	2	#NULL!	#NULL!	1	2	1	2	1000	6	1	1	1	0	4	0	0	0	0	1	0	0	0	0	1	0	0	0	0	0	1	0	0	0	2	0	0	0	0	0	0	0	0	0	1	1
3	4	15	1	30	2	#NULL!	#NULL!	1	2	1	2	1000	9	1	3	1	2	4	1	1	1	1	1	0	0	1	1	1	0	0	0	0	1	1	1	1	0	1	0	0	0	0	0	1	0	40	0	1	2
1	1	2	1	30	2	#NULL!	#NULL!	2	1	1	2	2000	8	1	1	1	1	4	0	1	0	0	1	0	0	1	1	1	0	0	0	0	1	0	0	0	0	2	0	0	0	0	0	0	0	0	0	1	4
1	7	27	1	30	2	#NULL!	#NULL!	1	2	1	2	0	7	1	1	1	0	4	0	0	1	0	0	0	0	0	0	0	0	0	0	0	0	0	0	0	0	1	2	0	0	0	0	0	0	8	0	1	0.5
1	1	1	1	30	2	#NULL!	#NULL!	2	1	1	2	260	6	1	1	1	0	4	0	1	0	0	0	0	0	0	0	1	0	0	0	0	1	0	0	0	0	1	0	0	0	0	0	7	0	0	0	1	2
2	1	2	1	29	2	#NULL!	#NULL!	1	1	1	2	1300	5	1	1	1	1	4	0	0	1	0	1	0	0	1	1	1	0	0	1	0	0	1	0	1	1	1	4	0	0	0	0	19	0	7	0	1	1
2	7	28	1	28	2	#NULL!	#NULL!	8	1	1	2	400	7	1	1	1	0	9	0	0	0	0	1	0	0	0	0	0	0	0	0	0	0	0	0	0	0	1	0	0	0	0	0	0	0	1	0	1	3
3	4	14	1	28	1	1	10	1	2	1	7	2000	6	1	1	1	1	4	0	1	1	0	1	0	0	1	1	1	0	0	0	0	1	0	0	0	0	2	0	0	0	0	0	0	0	0	0	1	1
2	3	11	1	28	2	#NULL!	#NULL!	2	2	1	2	0	5	1	3	1	1	4	1	1	1	1	1	0	0	1	1	0	0	0	0	0	1	1	0	0	0	1	0	0	0	0	0	0	0	4	0	1	2
1	5	18	1	28	2	#NULL!	#NULL!	2	1	1	2	1000	6	1	3	1	1	4	1	1	1	0	1	0	0	1	1	1	0	0	0	0	1	0	0	0	0	1	0	0	0	0	0	0	2	6	0	1	2
2	1	2	1	28	2	#NULL!	#NULL!	1	1	1	2	800	4	1	1	1	0	4	0	0	1	0	1	0	0	1	1	1	0	0	0	0	0	0	0	0	0	2	0	0	0	0	0	0	0	0	0	1	1.5
1	3	12	1	28	1	1	9	2	1	1	2	500	5	1	3	1	1	3	0	0	1	0	1	0	0	1	1	1	0	0	0	0	1	0	0	0	0	1	0	0	0	0	0	1	0	7	0	1	1
1	1	4	1	28	2	#NULL!	#NULL!	2	1	1	2	1000	5	1	1	1	1	5	0	0	0	0	1	0	0	0	0	1	0	0	1	0	1	0	0	0	0	1	4	0	0	0	0	1	0	2	0	1	1
1	5	19	1	26	1	1	5	2	2	1	88	0	5	1	1	1	0	4	0	0	1	0	1	0	0	1	1	1	0	0	0	0	1	0	0	0	0	1	0	0	0	0	0	3	0	14	0	1	2
2	5	19	1	26	2	#NULL!	#NULL!	2	2	1	2	0	5	1	1	1	0	4	0	1	1	0	1	0	0	1	1	1	0	0	0	0	1	0	0	0	0	1	0	0	0	0	0	0	0	6	0	1	3
2	3	11	1	26	2	#NULL!	#NULL!	1	2	1	2	0	6	1	3	1	2	4	1	0	0	0	1	0	0	0	0	1	0	0	0	0	0	1	0	0	0	1	0	0	0	0	0	0	0	15	0	1	2
1	5	18	1	25	1	1	7	3	1	1	2	500	7	1	1	1	0	3	1	1	0	0	0	0	0	1	1	1	0	0	0	0	1	0	0	0	0	1	0	0	0	0	0	2	0	5	0	1	4
2	1	1	1	25	2	#NULL!	#NULL!	1	2	1	2	98	10	1	1	1	1	4	0	1	1	0	1	0	0	0	1	1	0	0	0	0	1	1	0	0	0	1	0	0	0	0	0	0	0	10	0	1	1
1	5	18	1	25	1	1	3	2	1	1	2	1000	5	1	1	1	0	4	1	0	0	0	1	0	0	1	1	1	0	0	0	0	1	1	0	0	0	1	0	0	0	0	0	8	0	10	0	1	2
2	3	9	1	25	2	#NULL!	#NULL!	1	2	1	2	0	6	1	1	1	1	4	0	0	0	0	1	0	0	0	0	1	0	0	0	1	1	0	0	0	0	1	0	0	0	0	0	6	0	0	0	1	1.5
2	1	3	1	25	1	1	8	1	1	1	2	1600	5	1	1	1	0	4	0	0	0	0	1	0	0	1	1	1	0	0	0	0	0	1	0	0	0	1	1	0	0	0	0	4	0	6	0	1	1
1	5	18	1	25	1	1	6	2	1	1	2	1000	4	1	3	1	1	3	1	1	1	0	1	0	0	1	1	1	0	0	0	0	1	0	0	0	0	1	0	0	0	0	0	70	0	10	0	1	4
1	1	1	1	25	2	#NULL!	#NULL!	2	2	3	#NULL!	0	3	1	1	1	0	4	0	0	0	0	0	0	0	0	0	0	0	0	0	0	0	0	0	0	0	2	0	0	0	0	0	0	0	0	0	1	0.5
3	4	16	1	25	1	1	2	1	2	1	8	1000	5	1	1	1	1	4	0	0	0	0	1	0	0	1	1	1	0	0	0	0	1	0	0	0	0	1	0	0	0	0	0	0	0	1	0	1	2
3	4	13	1	25	2	#NULL!	#NULL!	1	1	1	7	1800	6	1	1	1	1	4	0	0	0	0	1	0	0	0	0	0	0	0	0	0	1	0	0	0	0	1	0	0	0	0	0	5	0	12	0	2	0
3	5	18	1	24	1	1	4	1	2	1	8	1000	6	1	1	1	1	4	0	0	0	0	1	0	0	0	1	0	0	0	0	0	1	0	0	0	0	1	0	0	0	0	0	2	0	10	0	1	0.5
1	1	4	1	24	2	#NULL!	#NULL!	2	1	1	2	1000	6	1	1	1	1	4	0	0	0	0	1	0	0	0	1	1	0	0	0	0	1	0	0	0	0	1	2	0	0	2	0	3	0	4	0	1	1
2	3	9	1	24	1	1	10	2	2	1	2	2000	4	1	1	1	0	4	0	0	0	0	1	0	0	1	1	1	0	0	0	1	1	0	0	0	0	1	0	0	0	0	0	0	0	4	0	1	2
1	6	22	1	23	2	#NULL!	#NULL!	8	1	1	8	2100	6	1	3	1	0	9	0	1	1	0	1	0	0	0	1	1	0	0	0	0	1	0	0	0	0	2	0	0	0	0	0	0	0	0	0	1	1
1	1	4	1	23	1	1	8	2	1	1	2	2100	6	1	1	1	2	4	1	0	1	0	1	0	0	1	1	1	0	0	1	0	1	0	0	0	0	1	3	0	0	0	0	3	0	0	0	1	0.25
2	3	12	1	23	1	1	9	2	1	1	2	1500	5	1	3	1	1	3	0	0	0	0	1	0	0	0	1	1	0	0	0	0	0	1	0	0	0	1	0	0	0	1	0	2	0	5	0	1	1
3	5	18	1	23	1	1	8	1	2	1	2	400	3	1	1	1	1	4	0	1	0	0	1	0	0	1	1	1	0	0	0	0	1	0	0	0	0	1	0	0	0	0	0	7	0	1	0	1	0.5
3	4	14	1	22	1	1	8	1	2	1	7	2000	4	1	1	1	1	4	0	0	0	0	1	0	0	1	1	1	0	0	0	0	1	0	0	0	0	1	0	0	0	0	0	0	0	6	0	1	1
3	4	15	1	22	2	#NULL!	#NULL!	1	2	1	2	0	4	1	1	1	0	4	1	0	1	0	1	0	1	1	0	0	0	0	0	0	0	0	0	0	0	1	0	0	0	0	0	0	0	10	0	1	1
2	5	19	1	21	1	1	7	2	2	1	2	2000	3	1	1	1	0	4	0	1	1	0	1	0	0	1	1	1	0	0	0	0	1	0	0	0	0	1	0	0	0	0	0	3	0	0	0	1	1
3	4	16	1	21	1	1	9	1	2	1	8	1500	3	1	1	1	1	4	0	1	1	0	1	0	0	1	1	1	0	0	0	0	1	0	0	0	0	1	0	0	0	0	0	0	0	5	0	1	1.5
3	5	18	1	21	2	#NULL!	#NULL!	1	2	1	2	500	4	1	1	1	1	4	0	0	0	0	0	0	0	1	0	0	0	0	0	0	1	0	0	0	0	2	0	0	0	0	0	0	0	0	0	1	1
1	4	13	1	20	2	#NULL!	#NULL!	8	1	1	8	5550	7	3	3	1	2	4	0	0	1	0	1	0	0	0	0	1	0	0	0	0	1	0	0	0	0	1	0	0	0	0	12	0	9	0	0	1	1
1	5	18	1	20	1	1	6	2	2	1	7	2000	3	1	1	1	0	4	1	1	0	0	1	0	1	1	1	1	1	0	0	0	1	0	0	0	0	2	0	0	0	0	0	0	0	0	0	1	0.33
3	6	21	1	20	1	1	8	1	2	1	2	98	3	1	1	1	0	4	0	1	0	0	1	0	0	1	1	1	0	0	0	1	1	0	0	0	0	1	0	0	0	0	0	0	0	1	0	1	0.25
2	3	10	1	20	1	1	5	1	1	3	#NULL!	200	2	1	3	1	0	4	1	0	1	0	1	0	0	0	1	1	0	0	0	0	1	0	0	0	0	1	0	0	0	0	0	0	0	5	0	1	0.5
3	5	18	1	20	1	1	8	1	2	1	2	1500	3	1	1	1	1	4	0	1	1	0	1	0	0	1	1	0	0	0	0	0	1	0	0	0	0	1	0	0	0	0	0	10	0	20	0	1	1
1	1	1	1	19	2	#NULL!	#NULL!	2	2	1	2	400	3	1	1	1	0	4	0	0	1	0	0	0	0	0	0	1	0	0	0	0	0	0	0	0	0	2	0	0	0	0	0	0	0	0	0	1	0.5
2	3	12	1	18	1	1	8	1	2	1	2	3000	3	1	1	1	1	3	0	0	0	0	1	0	0	0	0	0	0	0	0	0	0	1	0	0	0	2	0	0	0	0	0	0	0	0	0	1	2
1	6	22	1	26	2	#NULL!	#NULL!	8	1	1	8	2130	5	1	1	1	0	9	0	0	0	0	0	0	0	1	1	1	0	0	0	0	1	0	1	0	0	1	0	0	0	0	0	0	0	1	0	1	3
1	6	22	1	26	2	#NULL!	#NULL!	8	1	1	8	2130	5	1	1	1	0	9	0	0	0	0	0	0	0	1	1	1	0	0	0	0	1	0	1	0	0	1	0	0	0	0	0	0	0	1	0	1	3
1	6	22	1	38	2	#NULL!	#NULL!	8	1	1	2	1750	6	1	1	1	0	9	0	0	0	0	1	0	0	0	0	1	0	0	0	0	1	0	0	0	0	1	0	0	0	0	0	2	0	11	0	1	1
1	6	22	1	37	2	#NULL!	#NULL!	8	1	1	8	2320	8	1	1	1	0	9	0	0	1	0	1	0	0	1	1	1	0	0	0	0	1	0	0	0	0	1	0	0	0	1	0	8	0	22	0	1	0.25
2	7	28	1	20	2	#NULL!	#NULL!	2	2	1	8	500	4	1	3	1	1	9	0	1	1	0	1	0	0	0	1	1	0	0	0	1	0	0	0	0	0	1	0	0	0	1	0	0	0	2	0	1	8
1	3	11	1	22	1	1	6	2	1	1	2	1750	4	1	1	1	2	4	1	0	1	0	1	0	0	1	1	1	0	0	0	0	1	1	0	0	0	1	2	0	0	2	0	0	0	5	0	1	2
1	4	15	1	29	1	1	10	8	1	1	7	2000	5	1	3	1	3	4	1	1	1	1	1	0	0	1	1	1	0	0	0	0	1	1	0	0	0	1	0	0	0	0	0	4	0	21	0	1	1
2	3	11	1	19	1	1	6	2	2	1	2	0	3	1	1	1	0	4	1	0	0	0	1	0	0	1	0	1	0	0	0	0	0	1	0	0	0	1	0	0	0	0	0	0	0	11	0	1	0.5
2	4	15	1	23	2	#NULL!	#NULL!	2	1	1	2	3000	5	1	1	1	1	4	0	0	0	0	0	0	0	0	0	1	0	0	0	0	0	1	0	0	0	1	0	0	0	0	0	0	3	0	0	1	1
1	3	12	1	39	2	#NULL!	#NULL!	2	1	1	2	2000	10	1	3	1	1	3	0	0	1	0	1	0	0	1	1	1	0	0	0	0	1	0	0	0	0	1	0	0	0	0	0	6	0	20	0	1	4
2	4	15	1	22	2	#NULL!	#NULL!	2	1	1	2	1000	4	1	1	1	1	4	0	0	0	0	0	0	0	1	1	1	0	0	0	0	0	0	0	0	0	1	0	0	0	1	0	15	0	1	0	1	2
2	4	14	1	33	2	#NULL!	#NULL!	2	1	1	2	400	10	1	1	1	0	4	0	0	0	0	0	0	0	1	0	1	0	0	0	0	0	0	0	0	0	2	0	0	0	0	0	0	0	0	0	1	1
3	6	24	1	45	2	#NULL!	#NULL!	2	2	3	#NULL!	100	4	1	1	1	0	9	0	0	1	0	1	0	0	1	1	1	0	0	0	1	1	0	0	0	0	2	0	0	0	0	0	0	0	0	0	1	0.25
1	3	11	1	43	2	#NULL!	#NULL!	2	1	1	2	290	7	1	1	1	1	4	1	1	1	0	0	0	0	1	1	1	0	0	0	0	1	0	0	0	0	1	0	0	0	0	0	0	0	3	0	1	2
3	2	6	1	33	1	1	3	2	1	1	2	1300	6	1	3	1	1	3	1	0	0	0	0	0	0	0	0	0	0	0	0	0	1	0	0	0	0	2	0	0	0	0	0	0	0	0	0	1	1
1	3	11	1	31	2	#NULL!	#NULL!	2	2	1	2	200	7	1	1	1	1	4	1	0	1	0	1	0	0	1	1	1	0	0	0	0	1	0	0	0	0	1	0	0	0	0	0	6	0	5	0	1	1
3	6	24	1	28	2	#NULL!	#NULL!	2	2	1	7	0	10	1	1	1	0	4	0	1	0	0	1	0	0	1	1	1	0	0	0	1	1	0	0	0	0	1	0	0	0	3	0	5	0	0	0	1	0.25
3	6	24	1	28	1	1	5	1	2	1	6	300	3	1	3	1	1	7	1	0	0	1	1	0	1	1	1	1	0	0	0	0	1	0	0	0	0	1	0	0	0	1	0	15	0	0	0	2	0
3	3	9	1	27	1	1	8	2	1	1	2	11600	5	1	1	1	1	4	0	1	1	0	1	0	0	0	0	0	0	0	0	1	1	0	0	0	0	2	0	0	0	0	0	0	0	0	0	1	3
3	6	24	1	23	1	1	7	1	2	1	6	500	3	1	1	1	1	7	0	1	0	0	1	0	0	1	1	1	0	0	0	1	1	0	1	0	0	1	0	0	0	1	0	15	0	4	0	2	0.5
3	6	21	1	22	2	#NULL!	#NULL!	1	2	3	#NULL!	0	3	1	1	1	0	4	0	0	0	0	0	0	0	0	0	1	0	0	0	0	0	0	0	0	0	2	0	0	0	0	0	0	0	0	0	2	0
3	6	24	1	20	1	1	5	1	2	1	88	0	5	1	1	1	0	9	0	0	1	0	1	0	0	1	1	1	0	0	0	1	1	0	1	0	0	1	0	0	0	3	0	11	0	20	0	1	0.5
3	6	23	1	29	2	#NULL!	#NULL!	1	2	1	6	1500	3	3	3	3	3	4	1	1	0	1	1	0	1	1	1	1	0	0	0	1	1	0	1	0	0	1	0	0	0	0	0	0	0	1	0	1	1
3	6	23	1	28	2	#NULL!	#NULL!	1	2	1	6	98	5	3	3	3	2	4	1	1	1	1	1	0	1	1	1	1	0	0	0	0	1	0	1	0	0	1	0	0	0	0	0	4	8	5	0	2	0
3	6	23	1	28	2	#NULL!	#NULL!	1	2	1	7	4500	5	1	1	1	0	4	1	0	0	0	1	0	0	1	1	1	0	0	0	0	1	0	0	0	0	1	0	0	0	0	0	3	0	0	0	2	0
3	6	23	1	26	1	1	5	1	2	1	7	4000	5	3	3	1	1	4	1	0	0	0	1	0	0	1	1	1	0	0	0	0	1	0	0	0	0	2	0	0	0	0	0	0	0	0	0	2	0
3	6	23	1	21	1	1	8	1	2	1	6	5000	5	1	1	1	0	4	1	0	0	1	1	0	0	1	1	1	0	0	0	0	1	0	1	0	0	1	0	0	0	0	0	5	0	7	0	2	0
3	6	23	1	21	1	2	#NULL!	1	2	1	6	1000	2	1	1	1	0	4	1	0	0	0	1	0	0	1	1	1	0	0	0	1	0	0	0	0	0	2	0	0	0	0	0	0	0	0	0	2	0
3	6	23	1	21	2	#NULL!	#NULL!	1	2	1	6	1000	4	1	1	1	0	4	0	0	0	0	1	0	0	1	1	1	0	0	0	0	1	0	0	0	0	1	0	0	0	0	0	0	1	1	0	2	0
1	2	5	1	33	1	1	15	7	1	1	7	5781	3	3	3	3	2	2	1	0	0	1	1	0	1	1	1	1	0	0	0	0	1	0	0	0	0	1	0	0	0	0	0	0	0	12	0	2	0
1	4	16	1	28	2	#NULL!	#NULL!	88	1	1	8	1700	10	3	1	2	4	4	1	0	0	0	1	0	1	1	1	0	0	0	1	0	0	0	1	0	0	1	0	0	0	1	0	1	0	10	0	2	0
3	6	23	1	28	2	#NULL!	#NULL!	2	2	1	2	0	5	1	1	3	2	9	0	0	0	0	1	0	0	1	1	1	0	0	0	1	1	0	0	0	0	1	0	0	0	0	0	8	0	0	0	1	1
1	4	16	1	27	1	1	9	88	1	1	88	3400	6	1	1	1	1	4	0	1	1	0	1	0	0	1	1	1	0	0	0	0	1	0	0	0	0	1	0	0	0	0	0	0	0	12	0	2	0
3	2	5	1	98	2	#NULL!	#NULL!	1	2	1	2	500	6	1	3	1	1	2	1	0	0	0	1	0	0	1	1	1	0	0	0	1	1	0	0	1	0	1	0	0	0	1	0	0	0	0	0	1	1.5
3	3	10	1	40	2	#NULL!	#NULL!	1	1	1	6	500	6	1	3	3	1	4	1	0	0	0	1	0	0	1	1	1	0	0	0	0	1	1	0	0	0	1	0	0	0	0	0	5	0	8	0	1	2
1	2	5	1	40	1	1	2	1	2	1	4	6000	6	88	3	1	2	2	1	0	0	1	1	0	0	1	1	1	0	0	0	0	0	0	0	0	0	1	0	0	0	0	0	0	0	14	0	2	0
3	5	17	1	39	2	#NULL!	#NULL!	1	1	1	2	2000	9	1	1	1	0	4	0	0	0	0	1	0	0	0	0	0	0	0	0	0	1	0	0	0	0	2	0	0	0	0	0	0	0	0	0	1	3
1	4	16	1	38	2	#NULL!	#NULL!	88	1	1	8	2000	9	1	3	1	1	4	1	0	0	0	0	0	1	1	1	0	0	0	1	0	0	0	0	0	0	1	0	0	0	1	0	13	0	0	0	1	2
3	3	9	1	38	2	#NULL!	#NULL!	1	1	1	2	2500	7	2	3	1	1	4	0	1	1	0	1	0	0	0	0	1	0	0	0	0	1	0	0	0	0	1	0	0	0	0	0	12	0	0	0	1	6
3	3	10	1	38	2	#NULL!	#NULL!	2	1	1	7	2000	5	1	1	1	1	4	1	0	0	0	1	0	0	0	1	0	0	0	0	0	0	1	0	0	0	1	0	0	0	0	0	0	0	5	0	1	0.25
2	7	25	1	37	2	#NULL!	#NULL!	1	2	1	6	0	8	1	1	1	0	8	0	1	1	0	1	0	0	1	1	1	0	0	0	0	1	0	0	0	0	1	0	0	0	0	0	6	0	5	0	1	99
3	3	10	1	37	2	#NULL!	#NULL!	2	2	1	2	600	11	1	3	1	1	4	0	0	0	1	1	0	0	0	1	0	0	0	0	0	1	0	0	0	0	1	0	0	0	2	0	4	0	0	0	1	0.5
3	2	6	1	37	1	1	6	2	1	1	2	100	8	1	3	1	1	3	1	1	0	0	1	0	0	0	0	1	0	0	0	1	1	0	0	0	0	1	4	0	0	0	0	0	0	11	0	1	1
3	2	5	2	36	2	#NULL!	#NULL!	1	2	1	2	0	8	1	3	1	3	2	1	0	0	1	1	0	0	1	1	1	0	0	0	1	1	0	0	0	0	1	0	0	0	0	0	0	0	0	0	1	10
3	6	22	1	35	2	#NULL!	#NULL!	1	1	1	6	98	8	1	3	1	1	4	0	0	0	0	1	0	0	0	1	1	0	0	0	0	1	0	0	0	0	1	0	0	0	6	0	25	0	1	0	1	3
3	2	6	1	35	1	1	7	1	2	1	2	0	4	1	3	1	1	4	1	0	1	0	1	0	0	0	0	0	0	0	0	0	1	0	0	0	0	1	0	0	0	0	0	0	3	1	0	1	0.5
3	2	6	1	33	1	1	4	2	1	1	2	98	6	1	1	1	1	4	1	0	0	0	1	0	0	0	0	0	0	0	0	1	1	0	0	0	0	1	1	0	0	0	0	5	0	3	0	1	1
2	3	10	1	32	2	#NULL!	#NULL!	2	2	1	2	500	6	1	3	1	1	4	0	0	1	0	1	0	0	1	1	1	0	0	0	1	1	1	0	0	0	1	0	0	0	0	0	4	0	4	0	1	0.5
3	2	7	1	31	2	#NULL!	#NULL!	2	1	1	2	2000	5	1	3	1	1	4	1	0	0	1	1	0	0	1	1	1	0	0	1	1	1	0	0	1	0	1	7	0	0	1	0	0	0	0	0	1	2.5
3	5	17	1	30	2	#NULL!	#NULL!	1	1	1	2	500	4	1	3	1	1	4	1	0	0	0	0	0	0	0	0	1	0	0	0	0	1	0	0	0	0	1	2	0	0	0	0	0	0	0	0	1	2
1	2	6	1	30	2	#NULL!	#NULL!	2	2	1	2	800	5	1	3	1	2	4	1	0	0	0	1	0	0	0	0	0	0	0	0	0	1	0	0	1	0	1	2	0	0	1	0	0	0	0	0	1	2
3	2	7	1	30	2	#NULL!	#NULL!	2	1	1	2	500	6	1	3	1	1	4	1	0	1	0	1	0	0	1	1	1	0	0	0	1	1	0	0	0	0	1	3	0	0	1	0	0	0	8	0	1	2
2	2	5	1	30	1	1	6	1	2	1	4	500	5	1	3	1	0	4	1	0	0	0	1	0	0	0	0	1	0	0	0	0	1	0	0	0	0	1	0	0	0	0	0	4	4	6	0	2	0
3	2	5	1	30	1	1	10	1	2	1	7	4000	5	1	3	1	1	2	1	0	1	1	1	0	0	1	1	1	0	0	0	0	1	0	0	0	0	1	0	0	0	0	0	0	0	1	0	1	1
1	7	25	1	29	2	#NULL!	#NULL!	2	1	1	2	2400	10	1	1	1	0	9	0	0	0	0	0	0	0	0	0	0	0	0	0	0	0	0	0	0	0	1	0	0	0	1	0	3	0	13	0	1	2
2	4	16	1	28	2	#NULL!	#NULL!	8	1	1	7	400	7	1	1	1	0	4	0	1	1	0	1	0	0	0	1	1	0	0	0	0	0	1	1	0	0	1	0	0	0	0	0	0	0	5	0	1	1
3	3	12	1	28	2	#NULL!	#NULL!	1	1	1	2	7000	6	2	3	1	1	3	1	0	0	1	1	0	0	1	1	1	0	0	0	0	1	0	1	0	0	1	0	0	0	0	0	5	0	5	0	1	0.5
3	1	2	1	27	1	1	7	1	2	1	2	0	4	1	3	2	1	4	0	1	0	0	1	0	0	1	1	1	0	0	0	0	1	0	0	0	0	1	2	0	0	0	0	0	0	3	0	1	3
2	5	17	1	27	2	#NULL!	#NULL!	2	2	1	2	0	6	1	1	1	0	4	0	0	1	0	1	0	0	1	1	0	0	0	0	1	0	0	0	0	0	1	0	0	0	0	0	2	0	15	0	1	3
1	6	23	1	25	2	#NULL!	#NULL!	8	1	1	8	950	6	1	1	1	0	9	0	0	1	0	0	0	0	1	0	1	0	0	0	0	1	0	0	0	0	1	0	0	0	0	0	0	0	16	0	1	1
3	6	23	1	25	2	#NULL!	#NULL!	2	2	1	88	1000	5	1	1	1	0	9	0	0	0	0	1	0	0	1	1	1	0	0	0	0	1	0	0	0	0	1	0	0	0	0	0	0	0	7	0	1	1
2	2	5	1	24	1	1	10	7	1	1	7	6327	3	1	3	1	1	3	0	0	0	0	1	0	0	1	1	1	0	0	0	0	1	0	0	0	0	2	0	0	0	0	0	0	0	0	0	2	0
2	4	16	1	24	2	#NULL!	#NULL!	8	1	1	8	1400	5	1	1	1	0	4	1	0	0	0	1	0	0	0	1	1	0	0	0	0	0	1	0	0	0	1	0	0	0	1	0	6	0	5	0	1	1
1	1	3	1	24	1	1	9	2	2	3	#NULL!	1000	7	1	1	1	0	4	1	0	1	0	1	0	0	1	1	1	0	0	0	0	1	0	0	0	0	1	0	0	0	3	0	8	0	1	0	1	3
3	5	20	1	24	2	#NULL!	#NULL!	1	1	1	2	1500	3	1	3	1	1	4	0	0	1	0	1	0	0	1	1	1	0	0	0	0	1	0	0	0	0	1	0	0	0	0	0	0	0	15	0	1	2
3	3	12	1	23	1	1	10	7	1	1	4	4000	4	2	3	1	2	3	1	0	0	0	1	0	0	1	1	1	0	0	0	1	1	1	0	0	0	1	0	0	0	0	0	4	0	5	0	1	1
1	4	16	1	20	1	1	7	8	1	1	8	1000	3	1	1	1	0	4	0	0	1	0	1	0	0	0	1	1	0	0	0	0	1	0	0	0	0	1	0	0	0	0	0	2	0	0	0	1	1
3	5	17	1	19	1	1	7	1	1	1	2	750	4	1	1	1	1	4	0	0	1	0	1	0	0	1	1	1	0	0	0	0	1	0	0	0	0	1	0	0	0	0	0	1	0	1	0	1	2
3	3	10	1	17	1	1	8	2	2	1	2	1000	3	1	1	1	1	4	1	1	1	1	1	0	0	0	1	1	0	0	0	1	1	0	0	0	0	1	0	0	0	0	0	0	0	1	0	1	0.5
2	4	16	1	21	1	1	8	8	1	1	8	400	3	1	1	1	0	4	0	0	0	0	1	0	0	1	1	1	0	0	0	0	0	1	0	0	0	2	0	0	0	0	0	0	0	0	0	2	0
2	4	16	1	27	1	1	4	6	2	1	1	600	4	1	3	1	1	4	1	0	0	0	0	0	0	0	1	1	0	0	0	0	0	0	0	0	0	1	0	0	0	0	0	0	3	0	0	2	0
3	6	23	1	26	2	#NULL!	#NULL!	1	2	1	6	1000	5	3	3	3	2	4	1	1	0	1	1	0	0	1	1	1	0	0	0	0	1	0	0	0	0	1	0	0	0	0	0	4	0	1	0	2	0
1	4	16	1	20	2	#NULL!	#NULL!	8	1	1	2	2000	4	1	1	1	1	4	1	0	1	1	1	0	0	1	1	1	0	0	0	0	1	1	0	0	0	1	0	0	0	0	0	2	0	0	0	2	0
1	2	5	1	37	1	1	10	1	2	1	1	300	3	1	3	1	1	3	1	0	1	0	0	0	0	0	0	0	0	0	0	0	0	1	0	0	0	2	0	0	0	0	0	0	0	0	0	2	0
2	2	6	1	29	2	#NULL!	#NULL!	2	2	3	#NULL!	0	6	1	1	1	0	4	0	0	0	0	0	0	0	0	0	0	0	0	0	0	0	0	0	0	0	1	0	0	0	0	0	0	0	8	0	1	0.5
1	2	5	1	29	1	1	6	1	1	1	3	1000	5	88	3	1	2	7	1	0	0	0	1	0	0	1	1	1	0	0	0	0	1	0	0	0	0	1	0	0	0	0	0	2	0	1	0	1	5
2	2	6	1	27	1	1	2	2	1	1	2	600	6	1	3	1	1	4	1	0	0	0	0	0	0	0	0	0	0	0	0	0	1	0	0	0	0	1	4	0	0	0	0	0	0	0	0	1	0.5
1	2	5	1	25	1	1	14	7	1	1	7	2000	3	1	3	1	1	2	1	0	1	1	1	0	1	1	1	1	0	0	0	0	1	0	0	0	0	2	0	0	0	0	0	0	0	0	0	2	0
3	3	10	1	27	1	1	14	7	1	1	7	10000	5	1	3	1	1	4	1	0	0	1	1	0	0	1	1	1	0	0	0	0	1	1	0	0	0	1	0	0	0	0	0	0	3	12	0	2	0
3	4	14	1	25	1	1	7	5	1	1	5	1000	5	1	1	1	0	4	1	0	0	1	1	0	1	1	1	1	0	0	0	0	0	0	0	0	0	2	0	0	0	0	0	0	0	0	0	2	0
1	3	11	1	41	2	#NULL!	#NULL!	2	1	1	2	1500	10	1	2	1	1	4	0	1	0	0	1	0	0	1	0	1	0	0	0	0	1	0	0	0	0	1	0	0	0	0	0	4	0	3	0	1	1
1	3	12	1	34	1	1	7	2	2	1	2	3000	8	1	3	1	2	3	1	1	0	0	1	1	1	0	0	0	1	0	0	0	0	0	0	0	0	1	0	0	0	0	0	5	0	8	0	1	0.5
1	6	22	1	36	2	#NULL!	#NULL!	8	1	1	2	1850	7	1	1	1	0	9	0	0	1	0	1	0	0	0	1	1	0	0	0	0	0	0	0	0	0	1	0	0	0	1	0	5	0	4	0	1	2
2	2	7	1	28	1	1	14	7	1	1	7	5899	3	1	3	1	1	4	0	0	0	0	1	0	0	0	0	1	0	0	0	0	1	1	0	0	0	2	0	0	0	0	0	0	0	0	0	2	0
2	4	16	1	28	2	#NULL!	#NULL!	6	1	1	3	500	4	1	3	1	1	4	1	0	1	1	1	0	1	1	1	1	0	0	0	0	0	1	0	0	0	2	0	0	0	0	0	0	0	0	0	2	0
2	2	5	1	27	1	1	1	5	1	1	7	9000	5	1	3	1	1	3	1	0	1	0	1	0	0	0	0	1	0	0	0	0	1	0	0	0	0	1	3	0	0	0	0	0	0	10	0	2	0
1	2	7	1	26	1	1	13	1	2	1	6	5000	4	1	3	1	1	4	0	0	1	0	1	0	0	1	1	1	0	0	0	0	1	0	0	1	0	1	7	0	0	1	0	0	0	0	0	1	3
1	7	26	1	25	1	1	10	6	2	1	6	300	6	1	3	1	1	4	0	0	1	0	1	0	0	1	1	1	0	0	1	0	0	0	0	0	0	1	10	0	0	0	0	0	0	4	0	1	1
1	4	14	2	24	2	#NULL!	#NULL!	8	1	1	8	400	4	1	1	1	0	4	0	0	0	0	0	0	0	1	1	0	0	0	0	0	0	0	0	0	0	1	0	0	0	0	0	0	0	6	0	1	0.5
1	7	26	1	23	2	#NULL!	#NULL!	2	1	1	2	1500	6	1	1	1	1	8	0	1	1	0	1	0	0	1	0	0	0	0	0	0	1	0	0	0	0	1	0	0	0	0	0	3	0	12	0	1	3
1	2	7	1	21	1	1	7	1	1	1	2	2200	3	1	1	1	1	4	0	0	0	0	1	0	0	1	0	0	0	0	0	0	0	0	0	0	0	1	1	0	0	0	0	0	0	6	0	1	1
2	7	27	1	20	2	#NULL!	#NULL!	1	1	1	2	500	3	1	1	1	0	4	0	0	0	0	0	0	0	0	0	0	0	0	0	0	0	0	0	0	0	2	0	0	0	0	0	0	0	0	0	1	3
2	1	3	1	32	1	1	5	1	1	1	2	2500	7	1	1	1	1	4	0	1	1	0	1	0	0	1	1	1	0	0	0	0	0	0	0	0	0	1	0	0	0	0	0	10	0	5	0	1	2
2	2	8	1	24	1	1	14	1	2	1	7	3500	3	1	3	1	0	4	1	0	1	1	1	0	0	1	1	1	0	0	0	0	0	1	0	0	0	2	0	0	0	0	0	0	0	0	0	2	0
1	7	26	1	20	1	1	5	2	1	1	3	1000	4	1	3	1	1	8	0	1	1	0	1	0	0	1	0	0	0	0	0	0	1	0	0	0	0	1	6	0	0	1	0	0	0	20	0	1	0.5
[truncated: 1,451 more rows]
[truncated: 193 more columns]

## Sheet: Description of the variables
Variable name	Variable label	Variable levels
Round	Survey round	1=Baseline; 2=Midline; 3=Endline
Q101_woreda	Name of the woreda	String variable
Q102_kebele	Name of the kebele	String variable
Q107	Relationship of the respondent with the child	1=Mother; 2=Others
Q200	Age of the respondent	Numeric variable
Q204	Literacy	1=Yes, 2=No
Q205	Formal education	1=Yes, 2=No
Q206	Years of formal education (1-12)	Numeric variable
Q207	Occupation	1=House wife; 2=Farmer; 3=Daily laborer (unskilled); 4=Daily laborer (Skilled); 5=Petty trade; 6=Merchant; 7=Professional; 8=Traditional mining; 88=Others
Q208	Income in the last month?	1=Yes, 2=No
Q209	Marital status	1=Married/Living together; 2=Not ever married; 3=Divorced/Seprated; 4=Widowed
Q210	Husband's occupation	1=Job less; 2=Farmer; 3=Daily laborer (unskilled); 4=Daily laborer (Skilled); 5=Petty trade; 6=Merchant; 7=Professional; 8=Traditional mining; 88=Others
Q212	Total household income in the last month	Numeric variable
Q213	Household size	Numeric variable
Q214	Main material of the floor	1=Natural (earth/sand/ dung); 2=Rudimentary (wood/bamboo); 3=Finished (concrete, tiles, mosaic); 88=Others
Q215	Main material of the roof	1=Rudimentary (wood/bamboo); 2=Plastic; 3=Finished (concrete, tiles, mosaic); 88=Others
Q216	Main material of the wall	1=Rudimentary (wood/bamboo); 2=Traditional wall made from stones; 3=Finished (concrete, tiles, mosaic); 88=Others
Q217	Number of bed rooms	Numeric variable
Q218	Main source of drinking water for the household	1=Piped into dwelling; 2=Piped into compound; 3=Piped outside compound; 4=Protected well; 5=Unprotected well; 6=Borehole; 7=Protected spring; 8=Unprotected spring; 9=River; 10=Pond/Lake/Dam; 11=Rainwater; 88=Others
Q224_1	Electricity?	0=No; 1=Yes
Q224_2	A watch?	0=No; 1=Yes
Q224_3	A radio?	0=No; 1=Yes
Q224_4	A television?	0=No; 1=Yes
Q224_5	A mobile phone?	0=No; 1=Yes
Q224_6	A non- mobile phone?	0=No; 1=Yes
Q224_7	A refrigerator?	0=No; 1=Yes
Q224_8	A table?	0=No; 1=Yes
Q224_9	A chair?	0=No; 1=Yes
Q224_10	A bed?	0=No; 1=Yes
Q224_11	An electric mitad?	0=No; 1=Yes
Q224_12	A kerosene stove?	0=No; 1=Yes
Q224_13	A kerosene lamp?	0=No; 1=Yes
Q224_14	Solar light	0=No; 1=Yes
Q224_15	Kitchen?	0=No; 1=Yes
Q224_16	A bicycle?	0=No; 1=Yes
Q224_17	A motorcycle?	0=No; 1=Yes
Q224_18	An animal drawn cart?	0=No; 1=Yes
Q224_19	A car or a truck?	0=No; 1=Yes
Q225	Domestic animals?	0=No; 1=Yes
Q226_1	Cows, oxen,....?	Numeric variable
Q226_2	Camels?	Numeric variable
Q226_3	Horses?	Numeric variable
Q226_4	Donkeys?	Numeric variable
Q226_5	Mule?	Numeric variable
Q226_6	Goats?	Numeric variable
Q226_7	Sheep?	Numeric variable
Q226_8	Chickens?	Numeric variable
Q226_others	Others	Numeric variable
Q227	Does any member of this household own any land that can be used for agriculture?	1=Yes, 2=No
Q228_Size	Land Size	Numeric variable
Q228_Unit	Land Unit	Local unit (string variable)
Q400	Health facility in your kebele	1=Yes, 2=No
Q401	Is there a health center or health post at your kebele	1=Yes, 2=No
Q402	Nearest health facility	1=Health post; 2=Health Center; Gov't hospital; 4=NGO clinic; 5=Private hospital; 6=Private clinic; Others
Q403_HP_minutes	Distance to HP: Minutes	Numeric variable
Q403_HP_hours	Distance to HP: Hours	Numeric variable
Q403_HC_minutes	Distance to HC: Minutes	Numeric variable
Q403_HC_hours	Distance to HC: Hours	Numeric variable
Q412	Do you know U5 danger signs	1=Yes, 2=No
Q413_1	Danger signs: Failure to breastfeed	0=No; 1=Yes
Q413_2	Danger signs: Seizure	0=No; 1=Yes
Q413_3	Danger signs: Unconsciousness	0=No; 1=Yes
Q413_4	Danger signs: Vomiting	0=No; 1=Yes
Q413_5	Danger signs: Fever	0=No; 1=Yes
Q413_6	Danger signs: Hypothermia	0=No; 1=Yes
Q413_7	Danger signs: Sunken eyeball	0=No; 1=Yes
Q413_8	Danger signs: Skin turgor goes back slowly	0=No; 1=Yes
Q413_9	Danger signs: Measles	0=No; 1=Yes
Q413_10	Danger signs: Rapid breathing/ Difficulty of breathing	0=No; 1=Yes
Q413_11	Danger signs: Chest indrawing	0=No; 1=Yes
Q413_12	Danger signs: Jaundice	0=No; 1=Yes
Q413_13	Danger signs: Persistent diarrhea	0=No; 1=Yes
Q413_14	Danger signs: Dysentry	0=No; 1=Yes
Q413_88	Danger signs: Others	0=No; 1=Yes
Q500	Age in months	Numeric variable
Q501	Sex of child	0=No; 1=Yes
Q510	Diarrhoea in the past 2 weeks	0=No; 1=Yes
Q511	Was the diarrhoea dysentric	1=Yes, 2=No
Q512	Child still had dirrhoea	1=Yes, 2=No
Q515	Told about diarrhoea for the first time (non-family members)	1=HEW; 2=Nurse; 3=TBA; 4=HDA member; 5=Relative/ friend/ neighbour; 6=Traditional healer; 7=Religious leader; 8=Didn't tell to any one out of the family
Q516	Sought care or advice for the diarrhoea out of home	1=Yes, 2=No
Q517	home care for diarrhoea even if not sought care out of home	0=No; 1=Yes
Q518_1	Home care for Diarrhoea: Breastfeeding	0=No; 1=Yes
Q518_2	Home care for Diarrhoea: More fluid than usual	0=No; 1=Yes
Q518_3	Home care for Diarrhoea: Continuing giving food	0=No; 1=Yes
Q518_4	Home care for Diarrhoea: ORS	0=No; 1=Yes
Q518_5	Home care for Diarrhoea: Sugar and water dissolved in water (home-made ORS)	0=No; 1=Yes
Q518_6	Home care for Diarrhoea: Rest	0=No; 1=Yes
Q518_88_others	Home care for Diarrhoea: If Other, specify	0=No; 1=Yes
Q519_1	Why not sought dirrhoea care: illness was not severe	0=No; 1=Yes
Q519_2	Why not sought dirrhoea care: didn't know where to go	0=No; 1=Yes
Q519_3	Why not sought dirrhoea care: treatment expensive	0=No; 1=Yes
Q519_4	Why not sought dirrhoea care: HF closed	0=No; 1=Yes
Q519_5	Why not sought dirrhoea care: transportation problem	0=No; 1=Yes
Q519_6	Why not sought dirrhoea care: service quality low	0=No; 1=Yes
Q519_7	Why not sought dirrhoea care: busy with household chore	0=No; 1=Yes
Q519_8	Why not sought dirrhoea care: child got sick recently	0=No; 1=Yes
Q519_9	Why not sought dirrhoea care: father refused	0=No; 1=Yes
Q519_10	Why not sought dirrhoea care: didn't want to go to HF alone	0=No; 1=Yes
Q520_1	Why sought diarrhoea Rx from HW: no improvement with home care	0=No; 1=Yes
Q520_2	Why sought diarrhoea Rx from HW: no improvement with traditioanal healer	0=No; 1=Yes
Q520_3	Why sought diarrhoea Rx from HW: illness got severe	0=No; 1=Yes
Q520_4	Why sought diarrhoea Rx from HW: visited HF for other reason	0=No; 1=Yes
Q520_5	Why sought diarrhoea Rx from HW: since I know HWs treat diarrhoea	0=No; 1=Yes
Q520_6	Why sought diarrhoea Rx from HW: other person's advice	0=No; 1=Yes
Q520_7	Why sought diarrhoea Rx from HW: didn't seek treatment by a HW	0=No; 1=Yes
Q521_1	Diarrhoea Care or Rx out of home: HP	0=No; 1=Yes
Q521_2	Diarrhoea Care or Rx out of home: HC	0=No; 1=Yes
Q521_3	Diarrhoea Care or Rx out of home: gov hospital	0=No; 1=Yes
Q521_4	Diarrhoea Care or Rx out of home: private hospital	0=No; 1=Yes
Q521_5	Diarrhoea Care or Rx out of home: private clinic	0=No; 1=Yes
Q521_6	Diarrhoea Care or Rx out of home: charity clinic	0=No; 1=Yes
Q521_7	Diarrhoea Care or Rx out of home: pharmacy/ rural drug vendor	0=No; 1=Yes
Q521_8	Diarrhoea Care or Rx out of home: traditional healer	0=No; 1=Yes
Q521_9	Diarrhoea Care or Rx out of home: holy water/ sacred place	0=No; 1=Yes
Q521_10	Diarrhoea Care or Rx out of home: TBA	0=No; 1=Yes
Q522	Place of first advice or care for diarrhoea	1=HP; 2=HC; 3=Gov hospital; 4=Private hospital; 5=Private clinic; 6=Charity clinic; 7=Pharmacy/ rural drug vendor; 8=Traditional healer; 9=Holy water/ Sacred place; 10=TBA
Q523	After how many days diarrhoea Rx sought for the first time	Numeric variable
Q525_HA	Since child got diarrhoea, ORS given	0=No; 1=Yes
Q525_LE	Since child got diarrhoea, home-made ORS given	0=No; 1=Yes
Q525_HA2	Since child got diarrhoea, other home-made fluid given	0=No; 1=Yes
Q526	Modern medicine given during diarrhoea	0=No; 1=Yes
Q527_1	Medicine given for diarrhoea Rx: Antibiotic tab/ syrup	0=No; 1=Yes
Q527_2	Medicine given for diarrhoea Rx: Anthelminthics tab/ syrup	0=No; 1=Yes
Q527_3	Medicine given for diarrhoea Rx: Zinc tab/ syrup	0=No; 1=Yes
Q527_4	Medicine given for diarrhoea Rx: Unknown tabs/ syrup	0=No; 1=Yes
Q527_6	Medicine given for diarrhoea Rx: Antibiotic injection	0=No; 1=Yes
Q527_7	Medicine given for diarrhoea Rx: Unknown injection	0=No; 1=Yes
Q528	Diarrhoea Rx other that modern medicine	0=No; 1=Yes
Q529	Cough in the past two weeks	0=No; 1=Yes
Q530	Fast shallow breathing during cough	1=Yes, 2=No
Q531	Was fast breathing due to problems on chest or nasal congestion	1=Only due to problem on chest wall; 2=Only due to nasal congestion; 3=Due both to chest wall problem and nasal congestion; 99=Don't know
Q532	Lower chest wall indrawing	1=Yes, 2=No
Q533	Still coughing	1=Yes, 2=No
Q536	Told about cough for the first time (non-family members)	1=HEW; 2=Nurse; 3=TBA; 4=HDA member; 5=Relative/ friend/ neighbour; 6=Traditional healer; 7=Religious leader; 8=Didn't tell to any one out of the family
Q537	Sought care or advice for the COUGH out of home	1=Yes, 2=No
Q538	home care for cough even if not sought care out of home	0=No; 1=Yes
Q539_1	Home care for cough: Breastfeeding	0=No; 1=Yes
Q539_2	Home care for cough: More fluid than usual	0=No; 1=Yes
Q539_3	Home care for cough: Continuing giving food	0=No; 1=Yes
Q539_4	Home care for cough: Rest	0=No; 1=Yes
Q539_88_Specify	Home care for cough: If Other, specify	0=No; 1=Yes
Q540_1	Why not sought cough care: illness was not severe	0=No; 1=Yes
Q540_2	Why not sought cough care: didn't know where to go	0=No; 1=Yes
Q540_3	Why not sought cough care: treatment expensive	0=No; 1=Yes
Q540_4	Why not sought cough care: HF closed	0=No; 1=Yes
Q540_5	Why not sought cough care: transportation problem	0=No; 1=Yes
Q540_6	Why not sought cough care: service quality low	0=No; 1=Yes
Q540_7	Why not sought cough care: busy with household chore	0=No; 1=Yes
Q540_8	Why not sought cough care: child got sick recently	0=No; 1=Yes
Q540_9	Why not sought cough care: father refused	0=No; 1=Yes
Q540_10	Why not sought cough care: didn't want to go alone	0=No; 1=Yes
Q540_88_Specify	Why not sought cough care: If "other", specify	String variable
Q541_1	Why sought cough Rx from HW: no improvement with home care	0=No; 1=Yes
Q541_2	Why sought cough Rx from HW: no improvement with traditioanal healer	0=No; 1=Yes
Q541_3	Why sought cough Rx from HW: illness got severe	0=No; 1=Yes
Q541_4	Why sought cough Rx from HW: visited HF for other reason	0=No; 1=Yes
Q541_5	Why sought cough Rx from HW: since I know HWs treat diarrhoea	0=No; 1=Yes
Q541_6	Why sought cough Rx from HW: other person's advice	0=No; 1=Yes
Q541_7	Why sought cough Rx from HW: didn't seek treatment by a HW	0=No; 1=Yes
Q541_88_Specify	Why sought cough Rx from HW: If "other", specify	0=No; 1=Yes
Q542_1	Cough care or Rx out of home: HP	0=No; 1=Yes
Q542_2	Cough care or Rx out of home: HC	0=No; 1=Yes
Q542_3	Cough care or Rx out of home: Gov hospital	0=No; 1=Yes
Q542_4	Cough care or Rx out of home: Private hospital	0=No; 1=Yes
Q542_5	Cough care or Rx out of home: Private clinic	0=No; 1=Yes
Q542_6	Cough care or Rx out of home: Charity clinic	0=No; 1=Yes
Q542_7	Cough care or Rx out of home: Pharmacy/ rural drug vendor	0=No; 1=Yes
Q542_8	Cough care or Rx out of home: traditional healer	0=No; 1=Yes
Q542_9	Cough care or Rx out of home: Holy water/ sacred place	0=No; 1=Yes
Q542_10	Cough care or Rx out of home: TBA	0=No; 1=Yes
Q542_88_Specify	Cough care or Rx out of home: If "other", specify	0=No; 1=Yes
Q543	Place of first advice or care for COUGH	1=HP; 2=HC; 3=Gov hospital; 4=Private hospital; 5=Private clinic; 6=Charity clinic; 7=Pharmacy/ rural drug vendor; 8=Traditional healer; 9=Holy water/ Sacred place; 10=TBA
Q544	After how many days cough Rx sought for the first time	Numeric variable
Q544_recoded	After how many days cough Rx sought for the first time: Recoded	Numeric variable
Q549	Fever in past two weeks	0=No; 1=Yes
Q550_1	Other than fever in past 2 weeks: Malaria	0=No; 1=Yes
Q550_2	Other than fever in past 2 weeks: Cough	0=No; 1=Yes
Q550_3	Other than fever in past 2 weeks: ear pain	0=No; 1=Yes
Q550_4	Other than fever in past 2 weeks: Measles	0=No; 1=Yes
Q550_5	Other than fever in past 2 weeks: No other illness	0=No; 1=Yes
Q550_88_Specify	Other than fever in past 2 weeks: If "other" illness, specify	0=No; 1=Yes
Q550_99	Other than fever in past 2 weeks: Don't know	0=No; 1=Yes
Q551	Still fever?	1=Yes, 2=No
Q554	Told about FEVER for the first time (non-family members)	1=HEW; 2=Nurse; 3=TBA; 4=HDA member; 5=Relative/ friend/ neighbour; 6=Traditional healer; 7=Religious leader; 8=Didn't tell to any one out of the family
Q555	Sought care or advice for the FEVER out of home	0=No; 1=Yes
Q556	Home care for FEVER even if not sought care out of home	0=No; 1=Yes
Q557_1	Home care for fever: Breastfeeding	0=No; 1=Yes
Q557_2	Home care for fever: More fluid than usual	0=No; 1=Yes
Q557_3	Home care for fever: Continuing giving food	0=No; 1=Yes
Q557_4	Home care for fever: Rest	0=No; 1=Yes
Q557_5	Home care for fever: Cold compress	0=No; 1=Yes
Q557_88_Specify	Home care for fever:If "Other", specify	0=No; 1=Yes
Q558_1	Why not sought fever care: illness was not severe	0=No; 1=Yes
Q558_2	Why not sought fever care: didn't know where to go	0=No; 1=Yes
Q558_3	Why not sought fever care: treatment expensive	0=No; 1=Yes
Q558_4	Why not sought fever care: HF closed	0=No; 1=Yes
Q558_5	Why not sought fever care: transportation problem	0=No; 1=Yes
Q558_6	Why not sought fever care: service quality low	0=No; 1=Yes
Q558_7	Why not sought fever care: busy with household chore	0=No; 1=Yes
Q558_8	Why not sought fever care: child got sick recently	0=No; 1=Yes
Q558_9	Why not sought fever care: father refused	0=No; 1=Yes
Q558_11	Why not sought fever care: Prefered traditional med	0=No; 1=Yes
Q558_10	Why not sought fever care: Other reason	0=No; 1=Yes
Q558_88_specify	Why not sought fever care: If "other", specify	0=No; 1=Yes
Q559_1	Why sought fever Rx from HW: no improvement with home care	0=No; 1=Yes
Q559_2	Why sought fever Rx from HW: no improvement with traditioanal healer	0=No; 1=Yes
Q559_3	Why sought fever Rx from HW: illness got severe	0=No; 1=Yes
Q559_4	Why sought fever Rx from HW: visited HF for other reason	0=No; 1=Yes
Q559_5	Why sought fever Rx from HW: since I know HWs treat diarrhoea	0=No; 1=Yes
Q559_6	Why sought fever Rx from HW: other person's advice	0=No; 1=Yes
Q559_7	Why sought fever Rx from HW: didn't seek treatment by a HW	0=No; 1=Yes
Q559_88_Specify	Why sought fever Rx from HW: If "other", specify	0=No; 1=Yes
Q560_1	Fever care or Rx out of home: HP	0=No; 1=Yes
Q560_2	Fever care or Rx out of home: HC	0=No; 1=Yes
Q560_3	Fever care or Rx out of home: Gov hospital	0=No; 1=Yes
Q560_4	Fever care or Rx out of home: Private hospital	0=No; 1=Yes
Q560_5	Fever care or Rx out of home: Private clinic	0=No; 1=Yes
Q560_6	Fever care or Rx out of home: Charity clinic	0=No; 1=Yes
Q560_7	Fever care or Rx out of home: Pharmacy/ rural drug vendor	0=No; 1=Yes
Q560_8	Fever care or Rx out of home: Traditional healer	0=No; 1=Yes
Q560_9	Fever care or Rx out of home: Holy water/ sacred place	0=No; 1=Yes
Q560_10	Fever care or Rx out of home: TBA	0=No; 1=Yes
Q561	Place of first advice or care for FEVER	1=HP; 2=HC; 3=Gov hospital; 4=Private hospital; 5=Private clinic; 6=Charity clinic; 7=Pharmacy/ rural drug vendor; 8=Traditional healer; 9=Holy water/ Sacred place; 10=TBA
Q562	After how many days FEVER Rx sought for the first time	Numeric variable
Q555_re	Sought care or advice for the FEVER out of home: Recoded	0=No; 1=Yes
Data_weight	Data weight	Sampling weights
Health_seeking	Health_seeking	0=No; 1=Yes
Timely_health_seeking	Timely_health_seeking	0=No; 1=Yes
Type_illness	Type_illness	0=No; 1=Yes
HP	Health seeking: HP	0=No; 1=Yes
HP_timely	Health seeking: HP_timely	0=No; 1=Yes
HC	Health seeking: Health center	0=No; 1=Yes
HC_timely	Health seeking: Health center_timely	0=No; 1=Yes
Pub_Hospital	Health seeking: Public Hospital	0=No; 1=Yes
Pub_Hospital_timely	Health seeking: Public Hospital_timely	0=No; 1=Yes
Time	Timing of care seeking	0=No; 1=Yes
Private_HF	Health seeking: Private sector	0=No; 1=Yes
Private_HF_timely	Health seeking: Private sector_timely	0=No; 1=Yes
Informal_care	Informal_care	0=No; 1=Yes
Family_friend	Care seeking from family or friend	0=No; 1=Yes
